# Supplementary material for: Deleterious mutations in ALDH1L2 suggest a novel cause for neuro-ichthyotic syndrome
Source: NPJ Genom Med. 2019 Jul 23;4:17. doi: 10.1038/s41525-019-0092-9 (PMC6650503; doi:10.1038/s41525-019-0092-9)
Supplement: Supplementary file 1 — Supplementary data file 1 [file 41525_2019_92_MOESM1_ESM.xlsx]

## Sheet: Explanation
	OrigScale		Values are normalized in terms of raw area counts.
	ScaledImpData		Each biochemical in OrigScale is rescaled to set the median equal to 1.
			Then, missing values are imputed with the minimum.
	ProNormImpData		Values for each sample are normalized by Bradford protein concentration.
			Each biochemical in OrigScale is then rescaled to set the median equal to 1.
			Lastly, missing values are imputed with the minimum.
	Pathway Heat Map		This is the heat map associated with the statistical analysis of the data.
			Indicates ratios, p- and q-values for each comparison.
			0.55	Green: indicates significant difference (p≤0.05) between the groups shown, metabolite ratio of < 1.00
			0.76	Light Green: narrowly missed statistical cutoff for significance 0.05<p<0.10, metabolite ratio of < 1.00
			1.71	Red: indicates significant difference (p≤0.05) between the groups shown; metabolite ratio of ≥ 1.00
			1.32	Light Red: narrowly missed statistical cutoff for significance 0.05<p<0.10, metabolite ratio of ≥ 1.00
			1.2	Non-colored text and cell: mean values are not significantly different for that comparison
				Blue: indicates significant (p≤0.05) ANOVA effect.
				Light Blue: indicates 0.05<p<0.10 ANOVA effect
			“biochemical name*” Indicates a compound that has not been confirmed based on a standard, but we are confident in its identity.
			“biochemical name**” Indicates a compound for which a standard is not available, but we are reasonably confident in its identity or the information provided.
			“biochemical name (#) or biochemical name [#]” indicates a compound that is a structural isomer of another compound in the Metabolon spectral library; for example, a steroid that may be sulfated at one of several positions that are indistinguishable by the mass spectrometry data or a diacylglycerol for which more than one stereospecific molecule exists.

## Sheet: PathwayHeatMap
	University of North Carolina at Chapel Hill NURI-01-17VW Human fibroblasts
	Heat map of statistically significant biochemicals profiled in this study.										Fold of Change - Bradford Protein Normalized Data																									Statistical Values - Bradford Protein Normalized Data
											All Samples												Excluding Sample F 14													All Samples
											One-Way ANOVA	ANOVA Contrasts											One-Way ANOVA	ANOVA Contrasts												One-Way ANOVA		ANOVA Contrasts
											Group Effect	LR	M	F	R	SLS	LR	LR	F	LR	M	SLS	Group Effect	LR	M	F	R	SLS	LR	LR	F	LR	M	SLS		Group Effect		LR		M		F		R		SLS		LR
																																						C		C		C		C		C		F
	Pathway Sort Order	Super Pathway	Sub Pathway	Biochemical Name	Platform	Comp ID	KEGG	HMDB	PUBCHEM	X		C	C	C	C	C	F	M	R	R	R	R		C	C	C	C	C	F	M	R	R	R	R	X	p-value	q-value	p-value	q-value	p-value	q-value	p-value	q-value	p-value	q-value	p-value	q-value	p-value	q-value
	1	Amino Acid	Glycine, Serine and Threonine Metabolism	glycine	LC/MS pos early	58	C00037	HMDB00123	750			0.65	1.3	0.67	1.53	0.89	0.97	0.5	0.44	0.42	0.85	0.58		0.65	1.3	0.61	1.53	0.89	1.07	0.5	0.4	0.42	0.85	0.58		9.2401e-08	7.4042e-09	0.0008	0.0017	0.0366	0.0237	0.001	0.0021	0.0007	0.0017	0.3281	0.3524	0.9352	0.6643
	6			betaine	LC/MS pos early	3141	C00719	HMDB00043	247			0.48	1.32	0.51	1.55	0.73	0.95	0.37	0.33	0.31	0.85	0.47		0.48	1.32	0.42	1.55	0.73	1.17	0.37	0.27	0.31	0.85	0.47		6.5665e-08	5.7401e-09	7.5637e-05	0.0003	0.115	0.056	7.4998e-05	0.0003	0.0131	0.0166	0.0523	0.1065	0.9974	0.6643
	9			serine	LC/MS pos early	1648	C00065	HMDB00187	5951			0.8	0.75	0.84	1.25	1.11	0.96	1.08	0.67	0.64	0.6	0.89		0.8	0.75	0.88	1.25	1.11	0.91	1.08	0.7	0.64	0.6	0.89		0.0006	1.5553e-05	0.0634	0.0611	0.0114	0.0097	0.1327	0.1176	0.0687	0.0615	0.3505	0.3684	0.7001	0.5392
	10			N-acetylserine	LC/MS polar	37076		HMDB02931	65249			0.48	1.21	0.42	1.37	0.7	1.13	0.4	0.31	0.35	0.88	0.51		0.48	1.21	0.29	1.37	0.7	1.64	0.4	0.21	0.35	0.88	0.51		4.9262e-07	3.2668e-08	0.0005	0.0012	0.3136	0.1244	1.3497e-05	6.2935e-05	0.109	0.0858	0.0673	0.1254	0.1656	0.1892
	16			threonine	LC/MS pos early	1284	C00188	HMDB00167	6288			0.61	1.23	0.68	1.64	0.95	0.89	0.49	0.42	0.37	0.75	0.58		0.61	1.23	0.59	1.64	0.95	1.03	0.49	0.36	0.37	0.75	0.58		3.6459e-06	1.8212e-07	0.0019	0.0036	0.2163	0.094	0.0084	0.0122	0.0029	0.0051	0.7816	0.6042	0.549	0.447
	17			N-acetylthreonine	LC/MS neg	33939			152204			0.51	1.27	0.39	1.44	0.68	1.31	0.4	0.27	0.35	0.88	0.47		0.51	1.27	0.31	1.44	0.68	1.66	0.4	0.21	0.35	0.88	0.47		4.3852e-09	5.4408e-10	0.0002	0.0005	0.0892	0.046	5.7694e-07	4.684e-06	0.0152	0.0182	0.0193	0.0476	0.0312	0.0564
	28		Alanine and Aspartate Metabolism	alanine	LC/MS pos early	1126	C00041	HMDB00161	5950			0.63	1.54	0.62	1.91	0.93	1.01	0.41	0.33	0.33	0.81	0.49		0.63	1.54	0.54	1.91	0.93	1.16	0.41	0.28	0.33	0.81	0.49		4.7239e-09	5.768e-10	0.0014	0.0027	0.003	0.0031	0.0006	0.0014	2.8831e-05	0.0001	0.5802	0.5077	0.7348	0.5585
	30			N-acetylalanine	LC/MS polar	1585	C02847	HMDB00766	88064			0.48	1.39	0.98	1.59	0.81	0.49	0.34	0.62	0.3	0.88	0.51		0.48	1.39	0.7	1.59	0.81	0.69	0.34	0.44	0.3	0.88	0.51		0.0001	4.0715e-06	0.0014	0.0028	0.1301	0.0627	0.4953	0.317	0.0621	0.0567	0.2428	0.2927	0.0078	0.0213
	34			aspartate	LC/MS pos early	443	C00049	HMDB00191	5960			0.6	0.49	0.62	0.96	0.9	0.98	1.22	0.64	0.63	0.52	0.94		0.6	0.49	0.57	0.96	0.9	1.05	1.22	0.6	0.63	0.52	0.94		0.0009	2.2854e-05	0.0144	0.0185	0.0002	0.0004	0.0152	0.0201	0.7455	0.2953	0.6057	0.526	0.9814	0.6643
	35			N-acetylaspartate (NAA)	LC/MS pos early	22185	C01042	HMDB00812	65065			0.31	0.1	0.13	0.33	0.38	2.42	3.02	0.39	0.94	0.31	1.12		0.31	0.1	0.11	0.33	0.38	2.75	3.02	0.34	0.94	0.31	1.12		3.07e-13	2.13e-13	3.9896e-08	5.4695e-07	2.8e-14	4.293e-12	3.51e-13	4.6614e-11	1.0665e-07	1.7779e-06	7.0014e-07	1.207e-05	1.578e-06	2.7045e-05
	38			asparagine	LC/MS pos early	512	C00152	HMDB00168	6267			1.15	1.93	1.33	2.19	1.31	0.86	0.59	0.61	0.52	0.88	0.6		1.15	1.93	1.38	2.19	1.31	0.83	0.59	0.63	0.52	0.88	0.6		7.1542e-05	2.5245e-06	0.385	0.2419	0.0002	0.0004	0.0607	0.063	1.3081e-05	6.483e-05	0.1327	0.1963	0.2893	0.277
	39			N-acetylasparagine	LC/MS pos early	33942		HMDB06028	99715			0.27	1.55	0.35	1.43	0.49	0.78	0.18	0.25	0.19	1.08	0.34		0.27	1.55	0.28	1.43	0.49	0.98	0.18	0.19	0.19	1.08	0.34		1.6391e-11	4.503e-12	1.7934e-08	3.215e-07	0.0125	0.0103	2.5954e-07	2.4636e-06	0.0335	0.0331	9.2052e-05	0.0007	0.248	0.253
	41		Glutamate Metabolism	glutamate	LC/MS pos early	57	C00025	HMDB00148	611			0.61	1.33	0.59	2.03	0.87	1.04	0.46	0.29	0.3	0.65	0.43		0.61	1.33	0.49	2.03	0.87	1.24	0.46	0.24	0.3	0.65	0.43		9.0668e-08	7.4042e-09	0.0041	0.0066	0.0939	0.0475	0.001	0.0021	0.0001	0.0004	0.397	0.3979	0.56	0.4528
	42			glutamine	LC/MS pos early	53	C00064	HMDB00641	5961			0.38	2.14	0.62	2.4	0.93	0.61	0.18	0.26	0.16	0.89	0.39		0.38	2.14	0.42	2.4	0.93	0.9	0.18	0.17	0.16	0.89	0.39		5.9576e-08	5.3289e-09	0.0003	0.0008	0.0041	0.0042	0.0101	0.0143	0.0008	0.0018	0.6452	0.5459	0.1512	0.1772
	43			alpha-ketoglutaramate**	LC/MS polar	62101						0.53	3.48	0.72	3.7	1.16	0.74	0.15	0.19	0.14	0.94	0.31		0.53	3.48	0.53	3.7	1.16	1	0.15	0.14	0.14	0.94	0.31		1.6822e-08	1.7973e-09	0.035	0.0385	1.5767e-05	6.9529e-05	0.1763	0.1517	7.0068e-06	3.8935e-05	0.7149	0.5709	0.4081	0.3641
	44			N-acetylglutamate	LC/MS pos early	15720	C00624	HMDB01138	70914			0.68	1.45	0.57	1.55	0.74	1.2	0.47	0.37	0.44	0.94	0.48		0.68	1.45	0.48	1.55	0.74	1.41	0.47	0.31	0.44	0.94	0.48		1.2605e-08	1.3852e-09	0.0039	0.0064	0.0082	0.0075	4.037e-05	0.0002	0.0015	0.0028	0.0156	0.0404	0.0824	0.1148
	45			N-acetylglutamine	LC/MS pos early	33943	C02716	HMDB06029	182230			0.33	1.44	0.38	1.79	0.41	0.87	0.23	0.21	0.18	0.81	0.23		0.33	1.44	0.28	1.79	0.41	1.16	0.23	0.16	0.18	0.81	0.23		1.1063e-11	3.7e-12	2.5486e-07	2.8284e-06	0.0269	0.0189	4.8592e-07	4.1661e-06	0.0009	0.0021	5.9793e-06	6.872e-05	0.786	0.5895
	47			4-hydroxyglutamate	LC/MS pos early	40499	C03079	HMDB01344	439902			0.78	4.34	0.89	5.5	0.92	0.87	0.18	0.16	0.14	0.79	0.17		0.78	4.34	0.78	5.5	0.92	1	0.18	0.14	0.14	0.79	0.17		6.3068e-07	3.9208e-08	0.5536	0.3058	2.6698e-05	0.0001	0.8235	0.4657	2.4697e-05	0.0001	0.8746	0.6389	0.7108	0.5463
	50			glutamate, gamma-methyl ester	LC/MS pos early	33487		HMDB61715	68662			0.37	1.94	0.6	2.2	0.69	0.62	0.19	0.27	0.17	0.88	0.31		0.37	1.94	0.38	2.2	0.69	0.97	0.19	0.17	0.17	0.88	0.31		4.7002e-06	2.3029e-07	0.0013	0.0026	0.0331	0.0219	0.019	0.0239	0.0251	0.0272	0.1291	0.1935	0.2676	0.2641
	51			pyroglutamine*	LC/MS pos early	46225			134508			0.63	1.15	0.49	1.38	0.77	1.29	0.55	0.35	0.46	0.83	0.56		0.63	1.15	0.45	1.38	0.77	1.39	0.55	0.33	0.46	0.83	0.56		5.7578e-08	5.2108e-09	0.0014	0.0028	0.2536	0.1075	4.3218e-06	2.6106e-05	0.0106	0.0141	0.0549	0.1088	0.0308	0.0562
	53			beta-citrylglutamate	LC/MS neg	54923	C20775		72715786			0.53	1.62	0.62	1.81	0.48	0.84	0.33	0.35	0.29	0.9	0.26		0.53	1.62	0.52	1.81	0.48	1.01	0.33	0.29	0.29	0.9	0.26		4.2018e-09	5.2987e-10	0.0004	0.001	0.013	0.0105	0.003	0.0051	0.0008	0.0018	7.1559e-05	0.0006	0.4336	0.3821
	59			S-1-pyrroline-5-carboxylate	LC/MS pos early	42370	C04322	HMDB01301	1196			0.9	2.07	1.22	2.36	1.57	0.74	0.44	0.52	0.38	0.88	0.66		0.9	2.07	0.9	2.36	1.57	1	0.44	0.38	0.38	0.88	0.66		0.0549	0.0009	0.7761	0.3848	0.0298	0.0202	0.7033	0.4145	0.0326	0.0323	0.4691	0.4444	0.5074	0.4204
	65		Histidine Metabolism	histidine	LC/MS neg	59	C00135	HMDB00177	6274			0.6	1.47	0.76	2.1	0.91	0.79	0.41	0.36	0.29	0.7	0.44		0.6	1.47	0.67	2.1	0.91	0.89	0.41	0.32	0.29	0.7	0.44		3.3012e-07	2.3086e-08	0.003	0.0052	0.0271	0.0189	0.0648	0.0666	8.7317e-05	0.0003	0.5183	0.4727	0.1836	0.205
	66			1-methylhistidine	LC/MS pos early	30460	C01152	HMDB00001	92105			0.31	4.65	0.79	5.74	0.61	0.39	0.07	0.14	0.05	0.81	0.11		0.31	4.65	0.37	5.74	0.61	0.83	0.07	0.06	0.05	0.81	0.11		1.0779e-07	8.4612e-09	0.0044	0.007	0.0008	0.0012	0.1136	0.1037	0.0002	0.0006	0.1604	0.2203	0.1467	0.1753
	77			carnosine	LC/MS pos early	1768	C00386	HMDB00033	439224			0.37	1.42	0.27	1.58	0.64	1.37	0.26	0.17	0.23	0.9	0.4		0.37	1.42	0.19	1.58	0.64	1.89	0.26	0.12	0.23	0.9	0.4		7.5298e-09	8.5181e-10	8.5906e-05	0.0003	0.1494	0.0697	4.2691e-07	3.9126e-06	0.0455	0.0428	0.052	0.1065	0.0421	0.0698
	91		Lysine Metabolism	lysine	LC/MS pos early	1301	C00047	HMDB00182	5962			0.79	0.83	0.68	1.25	0.98	1.17	0.96	0.55	0.64	0.66	0.79		0.79	0.83	0.71	1.25	0.98	1.12	0.96	0.57	0.64	0.66	0.79		0.0003	8.0389e-06	0.0509	0.0522	0.0612	0.0341	0.0022	0.0041	0.0638	0.0579	0.884	0.6444	0.1828	0.2048
	93			N6-acetyllysine	LC/MS neg	36752	C02727	HMDB00206	92832			1.44	1.83	2.17	1.48	3.12	0.66	0.78	1.47	0.97	1.24	2.12		1.44	1.83	2.43	1.48	3.12	0.59	0.78	1.65	0.97	1.24	2.12		0.0091	0.0002	0.2627	0.1838	0.0519	0.0298	0.0098	0.0141	0.1969	0.1258	0.0005	0.0028	0.1105	0.1425
	98			N6,N6,N6-trimethyllysine	LC/MS pos early	1498	C03793	HMDB01325	440120			0.41	1.33	0.82	1.81	1.23	0.5	0.31	0.45	0.23	0.74	0.68		0.41	1.33	0.78	1.81	1.23	0.52	0.31	0.43	0.23	0.74	0.68		6.3242e-05	2.2733e-06	0.0005	0.0012	0.4476	0.1629	0.3896	0.2734	0.0412	0.0393	0.4995	0.4654	0.0042	0.0129
	99			5-hydroxylysine	LC/MS pos early	15685	C16741	HMDB00450	1029			1	1.49	1	1.09	1	1	0.67	0.92	0.92	1.37	0.92		1	1.49	1	1.09	1	1	0.67	0.92	0.92	1.37	0.92		0.0931	0.0015	1	0.4517	0.0159	0.0124	1	0.5151	0.5618	0.2488	1	0.6682	1	0.6643
	100			5-(galactosylhydroxy)-L-lysine	LC/MS pos early	43582						0.67	1.14	0.73	1.7	0.88	0.92	0.59	0.43	0.4	0.67	0.51		0.67	1.14	0.77	1.7	0.88	0.87	0.59	0.46	0.4	0.67	0.51		1.8191e-08	1.8911e-09	0.0006	0.0015	0.2065	0.0913	0.0036	0.006	1.4973e-05	7.2253e-05	0.1932	0.2556	0.4984	0.4159
	101			saccharopine	LC/MS neg	1495	C00449	HMDB00279	160556			0.16	1.45	0.22	2.66	0.55	0.76	0.11	0.08	0.06	0.55	0.21		0.16	1.45	0.23	2.66	0.55	0.71	0.11	0.09	0.06	0.55	0.21		0	3e-15	4.529e-12	9.961e-10	0.0173	0.0131	8.9904e-11	3.9825e-09	4.6233e-07	4.987e-06	0.0002	0.0011	0.1012	0.1344
	102			2-aminoadipate	LC/MS neg	6146	C00956	HMDB00510	469			0.64	1.92	0.62	2.99	0.97	1.04	0.34	0.21	0.22	0.64	0.33		0.64	1.92	0.53	2.99	0.97	1.21	0.34	0.18	0.22	0.64	0.33		1.635e-12	7.07e-13	0.0013	0.0026	1.4303e-05	6.7446e-05	0.0002	0.0006	1.782e-09	5.4461e-08	0.8658	0.6352	0.4884	0.412
	114			5-aminovalerate	LC/MS pos early	18319	C00431	HMDB03355	138			0.52	1.32	0.76	1.29	0.66	0.68	0.39	0.59	0.4	1.03	0.52		0.52	1.32	0.45	1.29	0.66	1.16	0.39	0.35	0.4	1.03	0.52		0.0044	9.7108e-05	0.0123	0.0164	0.4175	0.1545	0.0671	0.0679	0.3847	0.197	0.1395	0.201	0.4384	0.3849
	115			N-trimethyl 5-aminovalerate	LC/MS pos early	57687						1	1.04	1	1.29	1	1	0.96	0.78	0.78	0.81	0.78		1	1.04	1	1.29	1	1	0.96	0.78	0.78	0.81	0.78		0.0008	2.0462e-05	1	0.4517	0.4302	0.1574	1	0.5151	0.0002	0.0006	1	0.6682	1	0.6643
	116		Phenylalanine Metabolism	phenylalanine	LC/MS pos early	64	C00079	HMDB00159	6140			0.74	1.17	0.87	1.79	0.99	0.85	0.63	0.49	0.41	0.65	0.55		0.74	1.17	0.86	1.79	0.99	0.86	0.63	0.48	0.41	0.65	0.55		1.7011e-07	1.283e-08	0.0049	0.0078	0.1553	0.072	0.1926	0.1615	5.7367e-06	3.3934e-05	0.9631	0.6682	0.092	0.1241
	121			phenyllactate (PLA)	LC/MS polar	22130	C05607	HMDB00779	3848			3.53	1.04	0.65	0.75	1.32	5.4	3.4	0.87	4.7	1.38	1.76		3.53	1.04	0.7	0.75	1.32	5.03	3.4	0.93	4.7	1.38	1.76		1.9325e-05	7.938e-07	8.7265e-05	0.0003	0.5996	0.2036	0.1566	0.136	0.2239	0.1383	0.2628	0.3081	2.2447e-06	3.3454e-05
	132		Tyrosine Metabolism	tyrosine	LC/MS neg	1299	C00082	HMDB00158	6057			0.75	1.24	0.85	1.82	1.06	0.88	0.6	0.47	0.41	0.68	0.58		0.75	1.24	0.84	1.82	1.06	0.89	0.6	0.46	0.41	0.68	0.58		2.7689e-08	2.7307e-09	0.0035	0.0059	0.0348	0.0227	0.1124	0.103	1.5463e-06	1.3502e-05	0.5456	0.4886	0.1255	0.1576
	144			3-(4-hydroxyphenyl)lactate	LC/MS neg	32197	C03672	HMDB00755	9378			0.71	1.92	0.73	2.29	0.95	0.98	0.37	0.32	0.31	0.84	0.41		0.71	1.92	0.61	2.29	0.95	1.17	0.37	0.27	0.31	0.84	0.41		3.4546e-08	3.2808e-09	0.0216	0.0256	0.0004	0.0007	0.0289	0.0345	1.5777e-05	7.2327e-05	0.7316	0.5786	0.8953	0.6515
	148			phenol sulfate	LC/MS neg	32553	C02180	HMDB60015	74426			0.64	4.74	0.74	2.9	0.31	0.86	0.14	0.26	0.22	1.63	0.11		0.64	4.74	0.74	2.9	0.31	0.87	0.14	0.25	0.22	1.63	0.11		1.9889e-06	1.0479e-07	0.2074	0.1534	0.0015	0.0019	0.3916	0.2734	0.0103	0.014	0.0022	0.0092	0.6758	0.5243
	175			O-methyltyrosine	LC/MS pos early	37451		HMDB14903	76957			0.88	2.1	1.29	2.27	0.93	0.68	0.42	0.57	0.39	0.92	0.41		0.88	2.1	1.01	2.27	0.93	0.87	0.42	0.44	0.39	0.92	0.41		0.0087	0.0002	0.6483	0.3437	0.0132	0.0105	0.4898	0.3152	0.0163	0.019	0.7939	0.6083	0.2561	0.259
	206		Tryptophan Metabolism	tryptophan	LC/MS neg	54	C00078	HMDB00929	6305			0.62	1.3	0.67	1.96	0.81	0.92	0.48	0.34	0.32	0.66	0.41		0.62	1.3	0.6	1.96	0.81	1.04	0.48	0.3	0.32	0.66	0.41		4.0857e-10	6.8324e-11	0.0001	0.0005	0.0249	0.0176	0.0005	0.0012	1.8295e-06	1.3978e-05	0.0626	0.1187	0.6283	0.4974
	213			C-glycosyltryptophan	LC/MS neg	48782			10981970			0.83	2.63	0.82	2.82	0.63	1.01	0.31	0.29	0.29	0.93	0.22		0.83	2.63	0.68	2.82	0.63	1.21	0.31	0.24	0.29	0.93	0.22		3.054e-07	2.1753e-08	0.3784	0.2419	0.0004	0.0007	0.2594	0.2013	7.3588e-05	0.0003	0.0392	0.0861	0.7988	0.5953
	217			kynurenine	LC/MS pos early	15140	C00328	HMDB00684	161166			0.9	3.07	0.9	2.75	0.9	0.99	0.29	0.33	0.33	1.12	0.33		0.9	3.07	0.84	2.75	0.9	1.07	0.29	0.3	0.33	1.12	0.33		4e-14	7.8e-14	0.3193	0.2138	1.3242e-11	2.9197e-10	0.3479	0.2499	9.5317e-11	5.8261e-09	0.3503	0.3684	0.9531	0.6643
	230			serotonin	LC/MS pos early	2342	C00780	HMDB00259	5202			0.7	0.73	0.59	1.42	0.77	1.17	0.95	0.42	0.49	0.52	0.54		0.7	0.73	0.5	1.42	0.77	1.39	0.95	0.35	0.49	0.52	0.54		0.0542	0.0009	0.171	0.1337	0.043	0.0264	0.0701	0.0701	0.4448	0.2158	0.374	0.3858	0.6326	0.4997
	254		Leucine, Isoleucine and Valine Metabolism	leucine	LC/MS pos early	60	C00123	HMDB00687	6106			0.77	1.08	0.94	1.68	1.05	0.82	0.72	0.56	0.46	0.64	0.62		0.77	1.08	0.98	1.68	1.05	0.79	0.72	0.59	0.46	0.64	0.62		2.5979e-05	1.0144e-06	0.0261	0.0303	0.6011	0.2036	0.6142	0.3736	0.0002	0.0005	0.6739	0.5533	0.0752	0.1073
	257			4-methyl-2-oxopentanoate	LC/MS neg	22116	C00233	HMDB00695	70			1	2.31	1	1	1	1	0.43	1	1	2.31	1		1	2.31	1	1	1	1	0.43	1	1	2.31	1		0.0471	0.0008	1	0.4517	0.0093	0.0084	1	0.5151	1	0.3554	1	0.6682	1	0.6643
	265			isovalerylcarnitine (C5)	LC/MS pos early	34407		HMDB00688	6426851			0.86	2.82	0.58	3.92	0.58	1.48	0.31	0.15	0.22	0.72	0.15		0.86	2.82	0.58	3.92	0.58	1.48	0.31	0.15	0.22	0.72	0.15		2.3163e-05	9.1876e-07	0.6737	0.3513	0.002	0.0023	0.2581	0.2013	0.0009	0.0021	0.2581	0.3048	0.4712	0.4035
	272			beta-hydroxyisovalerate	LC/MS polar	12129		HMDB00754	69362			0.71	0.76	0.59	1.12	0.83	1.2	0.94	0.53	0.64	0.68	0.74		0.71	0.76	0.62	1.12	0.83	1.14	0.94	0.56	0.64	0.68	0.74		0.0119	0.0002	0.0326	0.0366	0.0743	0.04	0.007	0.0105	0.5466	0.2442	0.3109	0.3403	0.5017	0.4174
	288			isoleucine	LC/MS pos early	1125	C00407	HMDB00172	6306			0.58	1	0.58	1.7	0.8	1	0.57	0.34	0.34	0.59	0.47		0.58	1	0.53	1.7	0.8	1.08	0.57	0.31	0.34	0.59	0.47		3.959e-09	5.0757e-10	5.1754e-05	0.0002	0.9409	0.2842	3.5212e-05	0.0001	7.3111e-05	0.0003	0.07	0.1283	0.8805	0.6435
	291			3-methyl-2-oxovalerate	LC/MS neg	15676	C00671	HMDB03736	47			1	2.68	1	1	1	1	0.37	1	1	2.68	1		1	2.68	1	1	1	1	0.37	1	1	2.68	1		0.0097	0.0002	1	0.4517	0.0022	0.0024	1	0.5151	1	0.3554	1	0.6682	1	0.6643
	292			alpha-hydroxyisovalerate	LC/MS polar	46537		HMDB00407	99823			0.86	2.81	0.73	2.26	1.39	1.17	0.3	0.32	0.38	1.24	0.62		0.86	2.81	0.73	2.26	1.39	1.17	0.3	0.32	0.38	1.24	0.62		2.317e-05	9.1876e-07	0.5601	0.3075	0.0003	0.0006	0.2644	0.2031	0.0009	0.0021	0.1342	0.1977	0.5861	0.4705
	294			2-methylbutyrylcarnitine (C5)	LC/MS pos early	45095		HMDB00378	6426901			0.8	1.51	0.56	3.15	0.56	1.43	0.53	0.18	0.25	0.48	0.18		0.8	1.51	0.56	3.15	0.56	1.43	0.53	0.18	0.25	0.48	0.18		6.1819e-07	3.9208e-08	0.4825	0.2763	0.0413	0.0257	0.0489	0.0522	2.5582e-05	0.0001	0.0489	0.1032	0.186	0.207
	301			ethylmalonate	LC/MS polar	15765		HMDB00622	11756			0.62	0.7	0.63	0.69	0.64	0.98	0.89	0.92	0.9	1.02	0.93		0.62	0.7	0.62	0.69	0.64	1	0.89	0.9	0.9	1.02	0.93		0.633	0.0095	0.1262	0.107	0.334	0.1299	0.1482	0.1296	0.287	0.1625	0.1601	0.2203	0.9286	0.6632
	302			methylsuccinate	LC/MS polar	15745		HMDB01844	10349			0.53	1.04	0.47	1.04	0.74	1.14	0.51	0.45	0.51	1	0.71		0.53	1.04	0.5	1.04	0.74	1.08	0.51	0.48	0.51	1	0.71		0.0002	6.7244e-06	0.0012	0.0024	0.8895	0.2755	0.0003	0.0008	0.9004	0.3295	0.1123	0.172	0.5946	0.4751
	308			valine	LC/MS pos early	1649	C00183	HMDB00883	6287			0.64	1.14	0.81	1.84	0.97	0.78	0.56	0.44	0.35	0.62	0.53		0.64	1.14	0.82	1.84	0.97	0.77	0.56	0.45	0.35	0.62	0.53		6.0494e-08	5.3489e-09	0.0003	0.0009	0.2932	0.1191	0.0808	0.0787	1.5466e-05	7.2327e-05	0.8264	0.622	0.0265	0.0505
	309			N-acetylvaline	LC/MS neg	1591		HMDB11757	66789			0.86	1.08	0.86	1.38	0.86	1	0.8	0.62	0.62	0.78	0.62		0.86	1.08	0.86	1.38	0.86	1	0.8	0.62	0.62	0.78	0.62		1.1222e-05	4.9047e-07	0.0961	0.0865	0.2949	0.1195	0.0961	0.0909	0.0003	0.0008	0.0964	0.1562	1	0.6643
	314			isobutyrylcarnitine (C4)	LC/MS pos early	33441		HMDB00736	168379			0.61	1.25	0.24	1.89	0.25	2.57	0.49	0.12	0.32	0.66	0.13		0.61	1.25	0.22	1.89	0.25	2.77	0.49	0.12	0.32	0.66	0.13		5.2462e-09	6.2087e-10	0.0356	0.0389	0.5028	0.1782	2.4592e-06	1.52e-05	0.0139	0.017	3.4519e-06	4.4081e-05	0.0007	0.0031
	320		Methionine, Cysteine, SAM and Taurine Metabolism	methionine	LC/MS pos early	1302	C00073	HMDB00696	6137			0.93	1.03	0.92	1.45	1.15	1.01	0.9	0.63	0.64	0.71	0.79		0.93	1.03	0.95	1.45	1.15	0.97	0.9	0.66	0.64	0.71	0.79		0.0009	2.2655e-05	0.4811	0.2762	0.9041	0.2785	0.4247	0.2872	0.0009	0.002	0.1413	0.2021	0.9239	0.6626
	321			N-acetylmethionine	LC/MS neg	1589	C02712	HMDB11745	448580			0.74	0.88	0.98	1.06	1.17	0.75	0.84	0.92	0.69	0.83	1.1		0.74	0.88	0.94	1.06	1.17	0.78	0.84	0.89	0.69	0.83	1.1		0.4195	0.0064	0.1166	0.0999	0.4295	0.1574	0.8833	0.4848	0.882	0.3274	0.8188	0.6178	0.152	0.1772
	322			N-formylmethionine	LC/MS neg	2829	C03145	HMDB01015	439750			0.26	0.77	0.36	0.79	0.64	0.72	0.33	0.45	0.32	0.97	0.8		0.26	0.77	0.25	0.79	0.64	1.02	0.33	0.32	0.32	0.97	0.8		6.3123e-07	3.9208e-08	2.672e-07	2.8306e-06	0.208	0.0915	6.556e-06	3.7074e-05	0.2333	0.1407	0.0356	0.0802	0.1974	0.2165
	324			methionine sulfone	LC/MS pos early	44878			69961			0.22	1.04	0.41	1.3	0.43	0.54	0.21	0.31	0.17	0.8	0.33		0.22	1.04	0.29	1.3	0.43	0.77	0.21	0.22	0.17	0.8	0.33		1.9436e-06	1.0311e-07	5.0041e-06	2.5353e-05	0.8811	0.2741	0.0005	0.0012	0.5209	0.2374	0.0036	0.0133	0.0829	0.1151
	325			methionine sulfoxide	LC/MS pos early	18374	C02989	HMDB02005	158980			0.66	2.54	0.79	2.7	1	0.83	0.26	0.29	0.24	0.94	0.37		0.66	2.54	0.82	2.7	1	0.81	0.26	0.3	0.24	0.94	0.37		1.326e-10	2.8334e-11	0.0054	0.0083	8.9164e-07	6.8806e-06	0.1074	0.0994	1.7026e-07	2.23e-06	0.9368	0.6671	0.1783	0.2004
	326			N-acetylmethionine sulfoxide	LC/MS pos early	45428			193368			0.58	2.01	1.03	1.48	1.32	0.57	0.29	0.69	0.39	1.36	0.89		0.58	2.01	1	1.48	1.32	0.58	0.29	0.68	0.39	1.36	0.89		0.0067	0.0001	0.1314	0.1097	0.0159	0.0124	0.586	0.3614	0.0838	0.0702	0.2781	0.3185	0.0451	0.0736
	331			S-adenosylmethionine (SAM)	LC/MS pos early	15915	C00019	HMDB01185	34756			0.42	2.09	0.88	3.69	0.43	0.48	0.2	0.24	0.11	0.57	0.12		0.42	2.09	0.42	3.69	0.43	1	0.2	0.11	0.11	0.57	0.12		2.5629e-06	1.3321e-07	0.054	0.0547	0.0101	0.009	0.3858	0.272	0.0003	0.0008	0.0657	0.123	0.2645	0.2641
	332			S-adenosylhomocysteine (SAH)	LC/MS neg	42382	C00021	HMDB00939	439155			1.16	1.26	0.94	1.72	1.46	1.23	0.92	0.55	0.68	0.73	0.85		1.16	1.26	0.98	1.72	1.46	1.18	0.92	0.57	0.68	0.73	0.85		0.0003	8.9546e-06	0.2623	0.1838	0.1366	0.0651	0.5776	0.357	0.0002	0.0005	0.005	0.0169	0.0997	0.1329
	336			cystathionine	LC/MS pos early	15705	C02291	HMDB00099	439258			0.57	1.69	1.49	2.57	0.65	0.38	0.34	0.58	0.22	0.66	0.25		0.57	1.69	0.99	2.57	0.65	0.58	0.34	0.39	0.22	0.66	0.25		1.5692e-06	8.6462e-08	0.0136	0.0176	0.0303	0.0205	0.257	0.2013	0.0002	0.0006	0.0516	0.1065	0.0008	0.0036
	338			cysteine	LC/MS pos early	1868	C00097	HMDB00574	5862			0.52	0.59	0.65	0.96	0.73	0.8	0.89	0.68	0.54	0.61	0.76		0.52	0.59	0.64	0.96	0.73	0.82	0.89	0.66	0.54	0.61	0.76		7.4657e-06	3.4389e-07	3.098e-06	1.6772e-05	3.7383e-05	0.0001	0.0005	0.0012	0.6222	0.2678	0.0073	0.0221	0.0545	0.0834
	348			cysteine sulfinic acid	LC/MS neg	37443	C00606	HMDB00996	109			1.79	0.63	0.81	0.4	1.79	2.2	2.85	2.02	4.45	1.56	4.45		1.79	0.63	0.66	0.4	1.79	2.7	2.85	1.65	4.45	1.56	4.45		3.1046e-07	2.191e-08	0.0088	0.0125	0.0375	0.024	0.3051	0.2253	0.0001	0.0004	0.0088	0.0251	0.0007	0.0031
	349			hypotaurine	LC/MS polar	590	C00519	HMDB00965	107812			0.56	1.9	0.32	0.99	0.69	1.73	0.29	0.32	0.56	1.91	0.7		0.56	1.9	0.16	0.99	0.69	3.42	0.29	0.16	0.56	1.91	0.7		8.1813e-06	3.7021e-07	0.0595	0.0582	0.0367	0.0237	3.57e-05	0.0001	0.7896	0.3039	0.2483	0.2962	0.0051	0.0151
	350			taurine	LC/MS neg	2125	C00245	HMDB00251	1123			0.33	1.25	0.2	0.71	0.51	1.64	0.27	0.29	0.47	1.75	0.72		0.33	1.25	0.14	0.71	0.51	2.34	0.27	0.2	0.47	1.75	0.72		3.0335e-06	1.5522e-07	0.0008	0.0017	0.4905	0.1752	2.02e-06	1.3422e-05	0.24	0.1438	0.0352	0.0798	0.0265	0.0505
	351			N-acetyltaurine	LC/MS polar	48187			159864			0.14	1.13	0.12	0.64	0.39	1.23	0.13	0.18	0.23	1.77	0.61		0.14	1.13	0.11	0.64	0.39	1.36	0.13	0.17	0.23	1.77	0.61		1.653e-12	7.07e-13	1.7389e-10	8.1053e-09	0.4009	0.1515	2.3545e-11	2.0495e-09	0.0427	0.0406	5.602e-05	0.0005	0.2841	0.2743
	357		Urea cycle; Arginine and Proline Metabolism	arginine	LC/MS pos early	1638	C00062	HMDB00517	232			1.1	0.71	1.02	1.14	1.36	1.08	1.55	0.89	0.97	0.62	1.19		1.1	0.71	1.16	1.14	1.36	0.95	1.55	1.02	0.97	0.62	1.19		0.0138	0.0003	0.6415	0.3421	0.0376	0.024	0.8641	0.4788	0.4439	0.2158	0.0748	0.1331	0.5253	0.4329
	358			argininosuccinate	LC/MS pos early	15497	C03406	HMDB00052	828			1	2.65	1.22	1.9	1.24	0.82	0.38	0.64	0.53	1.39	0.65		1	2.65	1	1.9	1.24	1	0.38	0.53	0.53	1.39	0.65		0.0283	0.0005	1	0.4517	0.0059	0.0058	0.5766	0.357	0.0453	0.0428	0.5456	0.4886	0.5766	0.464
	359			urea	LC/MS pos early	1670	C00086	HMDB00294	1176			0.23	1.16	0.25	1.31	0.96	0.9	0.2	0.19	0.17	0.88	0.73		0.23	1.16	0.22	1.31	0.96	1.05	0.2	0.16	0.17	0.88	0.73		0.0001	4.2881e-06	0.0004	0.001	0.2363	0.101	0.0007	0.0015	0.6453	0.2739	0.7577	0.5946	0.8265	0.6105
	361			ornithine	LC/MS pos early	1493	C00077	HMDB03374	6262			0.74	1.14	0.61	2.42	0.87	1.22	0.65	0.25	0.31	0.47	0.36		0.74	1.14	0.55	2.42	0.87	1.34	0.65	0.23	0.31	0.47	0.36		2.0263e-05	8.2039e-07	0.1655	0.1308	0.6017	0.2036	0.0185	0.0235	0.0004	0.001	0.5152	0.472	0.284	0.2743
	365			citrulline	LC/MS pos early	2132	C00327	HMDB00904	9750			0.08	0.12	0.09	0.19	0.1	0.91	0.66	0.47	0.43	0.65	0.55		0.08	0.12	0.08	0.19	0.1	1.04	0.66	0.41	0.43	0.65	0.55		2.0414e-10	3.9258e-11	5.3416e-11	3.1122e-09	4.9004e-10	9.454e-09	8.4035e-11	3.9825e-09	5.8357e-08	1.0701e-06	4.3541e-10	3.7531e-08	0.8064	0.5983
	366			homoarginine	LC/MS pos early	22137	C01924	HMDB00670	9085			0.51	1.52	0.75	2.46	0.91	0.67	0.33	0.31	0.21	0.62	0.37		0.51	1.52	0.68	2.46	0.91	0.74	0.33	0.28	0.21	0.62	0.37		0.0018	4.3333e-05	0.0267	0.0308	0.4945	0.1763	0.2275	0.1834	0.0229	0.0253	0.7097	0.5709	0.2726	0.2677
	367			homocitrulline	LC/MS pos early	22138	C02427	HMDB00679	65072			1	1.77	1	1.98	1	1	0.56	0.5	0.5	0.89	0.5		1	1.77	1	1.98	1	1	0.56	0.5	0.5	0.89	0.5		0.0374	0.0007	1	0.4517	0.0496	0.0289	1	0.5151	0.0189	0.0216	1	0.6682	1	0.6643
	368			proline	LC/MS pos early	1898	C00148	HMDB00162	145742			0.95	1.38	0.8	1.92	1	1.19	0.69	0.41	0.49	0.72	0.52		0.95	1.38	0.77	1.92	1	1.23	0.69	0.4	0.49	0.72	0.52		2.7534e-11	6.833e-12	0.4629	0.2696	8.5505e-05	0.0002	0.0028	0.0049	9.197e-10	3.373e-08	0.8737	0.6389	0.0163	0.0365
	371			dimethylarginine (SDMA + ADMA)	LC/MS pos early	36808	C03626	HMDB01539	123831			1.85	0.75	2.84	0.71	2.7	0.65	2.48	4.02	2.63	1.06	3.82		1.85	0.75	3.37	0.71	2.7	0.55	2.48	4.78	2.63	1.06	3.82		0.0053	0.0001	0.2377	0.1715	0.4105	0.153	0.0206	0.0254	0.3737	0.1948	0.0383	0.0846	0.2167	0.23
	375			N-delta-acetylornithine	LC/MS neg	43249			9920500			0.32	2.26	0.59	3.04	0.49	0.55	0.14	0.19	0.11	0.74	0.16		0.32	2.26	0.38	3.04	0.49	0.86	0.14	0.12	0.11	0.74	0.16		7.034e-08	6.0122e-09	0.0004	0.001	0.0132	0.0105	0.0168	0.0216	0.0012	0.0025	0.0104	0.0286	0.1372	0.1679
	380			trans-4-hydroxyproline	LC/MS pos early	32306	C01157	HMDB00725	5810			0.46	1.06	0.54	1.44	0.6	0.85	0.44	0.38	0.32	0.73	0.42		0.46	1.06	0.46	1.44	0.6	1	0.44	0.32	0.32	0.73	0.42		5.065e-06	2.4352e-07	0.0002	0.0005	0.9986	0.2987	0.001	0.0022	0.0914	0.0745	0.0073	0.0221	0.4529	0.393
	382			pro-hydroxy-pro	LC/MS pos early	35127		HMDB06695	11673055			0.22	0.73	0.18	1.2	0.15	1.22	0.31	0.15	0.19	0.6	0.12		0.22	0.73	0.14	1.2	0.15	1.62	0.31	0.12	0.19	0.6	0.12		1.0783e-09	1.5951e-10	9.7898e-07	7.3599e-06	0.0828	0.0436	8.2307e-08	9.5113e-07	0.5724	0.2523	2.9439e-08	7.8079e-07	0.3	0.2848
	387			N-monomethylarginine	LC/MS pos early	43586	C03884	HMDB29416	132862			1.99	1.12	3.48	0.8	3.24	0.57	1.78	4.36	2.5	1.4	4.06		1.99	1.12	4.18	0.8	3.24	0.48	1.78	5.25	2.5	1.4	4.06		0.1921	0.003	0.4051	0.2491	0.5154	0.1812	0.0421	0.0464	0.9813	0.3542	0.0873	0.1476	0.206	0.2213
	392		Creatine Metabolism	creatine	LC/MS pos early	27718	C00300	HMDB00064	586			0.49	0.59	0.33	0.93	0.56	1.47	0.82	0.36	0.52	0.64	0.6		0.49	0.59	0.32	0.93	0.56	1.52	0.82	0.34	0.52	0.64	0.6		4.897e-09	5.886e-10	1.9687e-06	1.2375e-05	7.0781e-05	0.0002	9.0807e-10	2.6817e-08	0.6033	0.2621	3.712e-05	0.0003	0.002	0.007
	393			creatinine	LC/MS pos early	513	C00791	HMDB00562	588			0.4	0.71	0.29	1.1	0.55	1.41	0.57	0.26	0.37	0.65	0.5		0.4	0.71	0.27	1.1	0.55	1.48	0.57	0.25	0.37	0.65	0.5		1.3106e-09	1.833e-10	6.0234e-07	4.8406e-06	0.0123	0.0102	2.0707e-09	4.8886e-08	0.4526	0.2178	0.0001	0.0009	0.017	0.0374
	394			creatine phosphate	LC/MS polar	33951	C02305	HMDB01511	587			0.54	0.52	0.32	0.88	0.53	1.67	1.04	0.37	0.62	0.6	0.61		0.54	0.52	0.34	0.88	0.53	1.58	1.04	0.39	0.62	0.6	0.61		0.0006	1.5195e-05	0.0151	0.0191	0.0012	0.0016	5.6994e-05	0.0002	0.4662	0.2198	0.0094	0.0265	0.0333	0.0588
	399		Polyamine Metabolism	putrescine	LC/MS pos early	1408	C00134	HMDB01414	1045			0.21	1.3	0.52	0.94	0.38	0.4	0.16	0.55	0.22	1.38	0.41		0.21	1.3	0.29	0.94	0.38	0.72	0.16	0.31	0.22	1.38	0.41		0.01	0.0002	0.0018	0.0034	0.8276	0.2607	0.0486	0.0521	0.4968	0.2304	0.025	0.059	0.1631	0.187
	402			spermidine	LC/MS pos early	485	C00315	HMDB01257	1102			0.44	0.75	0.61	1.15	0.73	0.73	0.59	0.53	0.39	0.66	0.64		0.44	0.75	0.54	1.15	0.73	0.82	0.59	0.47	0.39	0.66	0.64		0.0001	3.5649e-06	7.7768e-05	0.0003	0.0794	0.0422	0.0069	0.0104	0.3373	0.1828	0.1057	0.1664	0.0847	0.1171
	407			spermine	LC/MS pos late	603	C00750	HMDB01256	1103			1.32	0.03	1.99	0.27	2.75	0.66	47.75	7.49	4.96	0.1	10.32		1.32	0.03	2.49	0.27	2.75	0.53	47.75	9.34	4.96	0.1	10.32		4.8597e-06	2.366e-07	0.6863	0.357	4.2478e-05	0.0001	0.9131	0.4963	0.0036	0.006	0.1517	0.2143	0.7678	0.5772
	410			5-methylthioadenosine (MTA)	LC/MS pos early	1419	C00170	HMDB01173	439176			0.54	0.79	0.44	1.28	0.83	1.25	0.69	0.34	0.42	0.61	0.65		0.54	0.79	0.32	1.28	0.83	1.69	0.69	0.25	0.42	0.61	0.65		0.0008	2.2595e-05	0.0157	0.0197	0.268	0.1112	0.0005	0.0012	0.3992	0.2023	0.2153	0.2739	0.1727	0.1961
	411			N-acetylputrescine	LC/MS pos early	37496	C02714	HMDB02064	122356			1.05	2.31	1.68	1.02	0.83	0.62	0.46	1.66	1.03	2.27	0.82		1.05	2.31	1.11	1.02	0.83	0.95	0.46	1.09	1.03	2.27	0.82		0.0986	0.0016	0.8454	0.4105	0.0368	0.0237	0.2197	0.1786	0.9128	0.3334	0.5998	0.5223	0.2983	0.2841
	422		Glutathione Metabolism	glutathione, reduced (GSH)	LC/MS pos early	2127	C00051	HMDB00125	124886			0.48	0.5	0.35	0.91	0.54	1.39	0.96	0.38	0.53	0.55	0.59		0.48	0.5	0.31	0.91	0.54	1.58	0.96	0.34	0.53	0.55	0.59		0.0001	4.4374e-06	0.0019	0.0036	0.0017	0.002	2.1299e-05	9.5948e-05	0.5946	0.2596	0.0029	0.0117	0.0866	0.1188
	423			glutathione, oxidized (GSSG)	LC/MS pos early	27727	C00127	HMDB03337	65359			0.71	0.68	0.31	0.84	0.87	2.25	1.04	0.37	0.84	0.81	1.04		0.71	0.68	0.31	0.84	0.87	2.25	1.04	0.37	0.84	0.81	1.04		3.498e-05	1.3126e-06	0.0775	0.0728	0.0325	0.0216	1.5519e-06	1.0854e-05	0.3697	0.1943	0.2056	0.2664	0.0002	0.0011
	427			S-lactoylglutathione	LC/MS polar	15731	C03451	HMDB01066	440018			0.1	0.29	0.1	0.85	0.31	1	0.36	0.12	0.12	0.34	0.37		0.1	0.29	0.1	0.85	0.31	1	0.36	0.12	0.12	0.34	0.37		0.0156	0.0003	0.003	0.0052	0.0445	0.0268	0.003	0.0051	0.434	0.2129	0.0833	0.1429	1	0.6643
	431			5-oxoproline	LC/MS neg	1494	C01879	HMDB00267	7405			0.36	1.64	0.64	2.1	0.63	0.56	0.22	0.31	0.17	0.78	0.3		0.36	1.64	0.35	2.1	0.63	1.01	0.22	0.17	0.17	0.78	0.3		2.8873e-07	2.0758e-08	0.0002	0.0005	0.0455	0.0271	0.0048	0.0078	0.0066	0.0097	0.0606	0.116	0.1961	0.2162
	436			ophthalmate	LC/MS neg	34592		HMDB05765	7018721			0.26	3.52	0.49	3.56	0.49	0.54	0.07	0.14	0.07	0.99	0.14		0.26	3.52	0.39	3.56	0.49	0.68	0.07	0.11	0.07	0.99	0.14		1.491e-12	7.07e-13	1.3456e-06	9.8003e-06	2.497e-06	1.4822e-05	0.0013	0.0027	1.342e-06	1.2304e-05	0.0028	0.0117	0.0112	0.0278
	439			4-hydroxy-nonenal-glutathione	LC/MS neg	48487						0.69	0.85	0.15	0.71	0.36	4.53	0.8	0.21	0.96	1.2	0.51		0.69	0.85	0.14	0.71	0.36	4.82	0.8	0.2	0.96	1.2	0.51		9.46e-06	4.1584e-07	0.179	0.1372	0.2317	0.0994	8.6504e-07	6.3865e-06	0.2263	0.1385	0.0009	0.0045	2.6363e-05	0.0002
	444	Peptide	Gamma-glutamyl Amino Acid	gamma-glutamylcysteine	LC/MS pos early	1778	C00669	HMDB01049	842			0.5	0.74	0.32	1.33	0.37	1.57	0.68	0.24	0.37	0.55	0.28		0.5	0.74	0.21	1.33	0.37	2.33	0.68	0.16	0.37	0.55	0.28		0.0004	1.0731e-05	0.0164	0.0204	0.2863	0.1172	0.0004	0.001	0.6112	0.265	0.0029	0.0117	0.1359	0.1672
	445			gamma-glutamylglutamate	LC/MS pos early	36738	C05282	HMDB11737	92865			0.56	1.74	0.5	1.6	1.32	1.12	0.32	0.31	0.35	1.08	0.82		0.56	1.74	0.51	1.6	1.32	1.11	0.32	0.32	0.35	1.08	0.82		0.0002	7.0631e-06	0.0454	0.0474	0.0484	0.0284	0.0194	0.0242	0.0921	0.0746	0.4558	0.4381	0.6969	0.538
	446			gamma-glutamylglutamine	LC/MS pos early	2730	C05283	HMDB11738	150914			0.43	1.54	0.43	1.3	0.98	1	0.28	0.33	0.33	1.19	0.75		0.43	1.54	0.34	1.3	0.98	1.29	0.28	0.26	0.33	1.19	0.75		5.6235e-06	2.6869e-07	0.0008	0.0018	0.0851	0.0444	0.0006	0.0013	0.2896	0.1626	0.9693	0.6682	0.8734	0.6397
	449			gamma-glutamylisoleucine*	LC/MS neg	34457		HMDB11170	14253342			0.32	1.74	0.45	2.83	0.36	0.72	0.19	0.16	0.11	0.62	0.13		0.32	1.74	0.33	2.83	0.36	0.97	0.19	0.12	0.11	0.62	0.13		3.59e-13	2.13e-13	3.2039e-07	3.2465e-06	0.0023	0.0026	1.0954e-05	5.4934e-05	8.1964e-07	8.35e-06	1.0478e-06	1.6421e-05	0.1589	0.1828
	450			gamma-glutamylleucine	LC/MS neg	18369		HMDB11171	151023			0.26	1.87	0.43	2.28	0.39	0.6	0.14	0.19	0.11	0.82	0.17		0.26	1.87	0.26	2.28	0.39	1	0.14	0.11	0.11	0.82	0.17		2.943e-10	5.1453e-11	2.718e-06	1.5082e-05	0.0117	0.0099	7.4983e-05	0.0003	0.0011	0.0024	0.0002	0.0012	0.1978	0.2165
	452			gamma-glutamyl-epsilon-lysine	LC/MS pos early	33934		HMDB03869	7015685			0.5	2.25	1.16	2.89	0.51	0.43	0.22	0.4	0.17	0.78	0.18		0.5	2.25	1.23	2.89	0.51	0.41	0.22	0.43	0.17	0.78	0.18		7.9e-14	9.6e-14	5.3355e-06	2.6457e-05	4.9032e-07	4.5518e-06	0.2526	0.201	5.347e-09	1.2256e-07	8.1269e-06	8.6334e-05	3.1492e-07	7.1966e-06
	458			gamma-glutamylvaline	LC/MS pos early	43829		HMDB11172	7015683			0.68	2.44	0.8	4.44	0.68	0.85	0.28	0.18	0.15	0.55	0.15		0.68	2.44	0.68	4.44	0.68	1	0.28	0.15	0.15	0.55	0.15		1.538e-12	7.07e-13	0.0237	0.0278	1.999e-06	1.2855e-05	0.1361	0.1202	2.4428e-10	1.1198e-08	0.0237	0.0564	0.3912	0.3528
	602		Dipeptide	glycylisoleucine	LC/MS neg	36659		HMDB28844	88079			0.72	0.77	1.36	1.19	1.5	0.53	0.93	1.15	0.61	0.65	1.27		0.72	0.77	1.54	1.19	1.5	0.47	0.93	1.3	0.61	0.65	1.27		0.1719	0.0027	0.4539	0.266	0.6281	0.2105	0.2253	0.1826	0.4645	0.2195	0.1558	0.2174	0.0563	0.0853
	603			glycylleucine	LC/MS neg	34398	C02155	HMDB00759	92843			1.13	0.78	3.4	0.98	2.12	0.33	1.45	3.47	1.15	0.79	2.16		1.13	0.78	4.04	0.98	2.12	0.28	1.45	4.12	1.15	0.79	2.16		0.0042	9.4872e-05	0.738	0.3739	0.6049	0.2043	0.0028	0.0049	0.7768	0.3009	0.0585	0.114	0.0064	0.0183
	613			glycylvaline	LC/MS neg	18357		HMDB28854	97417			1.07	0.51	1.88	1.03	1.69	0.57	2.09	1.83	1.04	0.5	1.65		1.07	0.51	2.27	1.03	1.69	0.47	2.09	2.21	1.04	0.5	1.65		0.0901	0.0015	0.8788	0.4223	0.082	0.0433	0.2586	0.2013	0.9942	0.3554	0.3817	0.3893	0.2022	0.2193
	637			isoleucylglycine	LC/MS neg	40008		HMDB28907	342532			1.14	1.32	1.88	1.69	1.91	0.61	0.86	1.11	0.68	0.78	1.13		1.14	1.32	2.08	1.69	1.91	0.55	0.86	1.23	0.68	0.78	1.13		0.5366	0.0081	0.7481	0.3757	0.5865	0.2003	0.097	0.0915	0.22	0.137	0.2756	0.3168	0.1737	0.1965
	655			leucylglycine	LC/MS pos early	40045		HMDB28929	79070			0.99	0.22	1.28	0.85	1.51	0.77	4.54	1.5	1.16	0.26	1.77		0.99	0.22	1.58	0.85	1.51	0.63	4.54	1.85	1.16	0.26	1.77		0.0273	0.0005	0.8965	0.4273	0.0129	0.0105	0.928	0.5013	0.3491	0.1872	0.3856	0.3922	0.8256	0.6105
	702			phenylalanylalanine	LC/MS neg	41374			5488196			1.95	0.94	7.23	1.9	3.15	0.27	2.07	3.81	1.03	0.5	1.66		1.95	0.94	8.86	1.9	3.15	0.22	2.07	4.67	1.03	0.5	1.66		0.0063	0.0001	0.2178	0.1586	0.9005	0.278	0.0008	0.0019	0.1476	0.1057	0.0411	0.0892	0.0177	0.0384
	706			phenylalanylglycine	LC/MS pos early	41370		HMDB28995	98207			2.44	0.31	5.01	0.65	2.7	0.49	7.91	7.68	3.74	0.47	4.14		2.44	0.31	6.22	0.65	2.7	0.39	7.91	9.54	3.74	0.47	4.14		0.0023	5.3918e-05	0.1135	0.0979	0.0587	0.0328	0.0422	0.0464	0.4976	0.2304	0.1318	0.1958	0.6196	0.4939
	762			threonylphenylalanine	LC/MS neg	31530		HMDB29068	4099799			0.45	0.69	2.1	1.24	1.31	0.22	0.66	1.69	0.37	0.55	1.06		0.45	0.69	2.46	1.24	1.31	0.18	0.66	1.98	0.37	0.55	1.06		0.0046	0.0001	0.0204	0.0243	0.2236	0.0967	0.0692	0.0694	0.7305	0.2912	0.7112	0.5709	0.0002	0.0012
	788			tyrosylglycine	LC/MS neg	41375		HMDB29105	259323			1.76	1.08	4.65	1.51	2.55	0.38	1.63	3.07	1.16	0.71	1.68		1.76	1.08	5.55	1.51	2.55	0.32	1.63	3.66	1.16	0.71	1.68		0.0099	0.0002	0.1501	0.1202	0.9285	0.2826	0.001	0.0021	0.29	0.1626	0.054	0.1083	0.0322	0.0575
	803			valylglutamine	LC/MS neg	42079		HMDB29125	5253209			1.43	0.42	3.45	0.8	1.89	0.41	3.38	4.3	1.78	0.53	2.36		1.43	0.42	4.24	0.8	1.89	0.34	3.38	5.28	1.78	0.53	2.36		0.0222	0.0004	0.4772	0.2746	0.0943	0.0476	0.0668	0.0678	0.5229	0.2374	0.4301	0.4213	0.2426	0.2483
	804			valylglycine	LC/MS pos early	40475		HMDB29127	136487			1.61	0.91	3.88	1.14	2.96	0.42	1.77	3.4	1.42	0.8	2.6		1.61	0.91	4.76	1.14	2.96	0.34	1.77	4.18	1.42	0.8	2.6		0.1316	0.0021	0.6057	0.326	0.7367	0.2389	0.0461	0.0503	0.8648	0.3236	0.1119	0.172	0.1272	0.1592
	807			valylleucine	LC/MS neg	39994		HMDB29131	352039			0.85	0.48	1.45	0.95	0.8	0.58	1.79	1.53	0.89	0.5	0.84		0.85	0.48	1.72	0.95	0.8	0.49	1.79	1.81	0.89	0.5	0.84		0.0445	0.0008	0.6474	0.3437	0.0171	0.0131	0.4325	0.291	0.8909	0.3281	0.2377	0.2907	0.2192	0.2312
	817			leucylglutamine*	LC/MS pos early	48189		HMDB28927	4305457			0.81	0.77	2.39	1.58	1.16	0.34	1.06	1.51	0.51	0.49	0.73		0.81	0.77	2.81	1.58	1.16	0.29	1.06	1.78	0.51	0.49	0.73		0.0465	0.0008	0.5607	0.3075	0.3455	0.1333	0.0473	0.0511	0.2308	0.1401	0.9392	0.6671	0.0131	0.0311
	885		Acetylated Peptides	phenylacetylglycine	LC/MS neg	33945	C05598	HMDB00821	68144			0.19	0.45	0.31	0.62	0.54	0.6	0.41	0.5	0.3	0.73	0.87		0.19	0.45	0.27	0.62	0.54	0.7	0.41	0.43	0.3	0.73	0.87		8.2592e-07	4.9636e-08	3.9826e-08	5.4695e-07	0.0002	0.0004	7.8009e-06	4.1467e-05	0.038	0.0367	0.0084	0.0247	0.0354	0.0615
	913	Carbohydrate	Glycolysis, Gluconeogenesis, and Pyruvate Metabolism	glucose	LC/MS polar	20488	C00031	HMDB00122	79025			0.16	0.01	0.11	0.15	0.88	1.45	18.93	0.72	1.04	0.05	5.79		0.16	0.01	0.14	0.15	0.88	1.16	18.93	0.89	1.04	0.05	5.79		1.123e-06	6.4468e-08	0.0128	0.0169	2.3372e-07	2.5765e-06	0.0006	0.0015	9.2639e-05	0.0003	0.7868	0.6056	0.2297	0.2394
	914			glucose 6-phosphate	LC/MS polar	31260	C00668	HMDB01401	5958			1.11	0.36	0.35	0.89	0.32	3.19	3.04	0.39	1.25	0.41	0.36		1.11	0.36	0.42	0.89	0.32	2.66	3.04	0.47	1.25	0.41	0.36		8.5396e-05	2.9591e-06	0.759	0.3777	0.001	0.0013	0.0005	0.0012	0.5272	0.2381	0.0008	0.0043	0.0002	0.0014
	919			fructose 1,6-bisphosphate	LC/MS neg	15926	C05378	HMDB01058	172313			0.35	0.79	0.2	2.48	0.39	1.75	0.44	0.08	0.14	0.32	0.16		0.35	0.79	0.15	2.48	0.39	2.29	0.44	0.06	0.14	0.32	0.16		2.1723e-07	1.6224e-08	0.0027	0.0048	0.1342	0.0641	1.1719e-05	5.5956e-05	0.0052	0.0078	0.0061	0.02	0.0412	0.0697
	922			dihydroxyacetone phosphate (DHAP)	LC/MS neg	15522	C00111	HMDB01473	668			0.5	0.83	0.23	2.39	0.41	2.19	0.61	0.1	0.21	0.35	0.17		0.5	0.83	0.22	2.39	0.41	2.27	0.61	0.09	0.21	0.35	0.17		3.5334e-06	1.7765e-07	0.0442	0.0466	0.2379	0.1014	0.0001	0.0004	0.0133	0.0168	0.0036	0.0135	0.0223	0.0448
	926			2-phosphoglycerate	LC/MS polar	35629	C00631	HMDB03391	59			1.02	0.28	0.6	1.36	1.06	1.7	3.6	0.44	0.75	0.21	0.78		1.02	0.28	0.74	1.36	1.06	1.39	3.6	0.54	0.75	0.21	0.78		0.0463	0.0008	0.8274	0.4034	0.0184	0.0138	0.1911	0.1607	0.8111	0.3112	0.8109	0.6147	0.1305	0.162
	927			3-phosphoglycerate	LC/MS neg	1414	C00597	HMDB00807	724			0.83	0.54	0.51	1.13	1.09	1.64	1.53	0.45	0.74	0.48	0.96		0.83	0.54	0.62	1.13	1.09	1.35	1.53	0.55	0.74	0.48	0.96		0.0139	0.0003	0.5909	0.3202	0.0337	0.0221	0.0093	0.0133	0.8332	0.3177	0.7989	0.6094	0.0315	0.0564
	928			phosphoenolpyruvate (PEP)	LC/MS neg	597	C00074	HMDB00263	1005			0.69	0.45	0.49	0.91	1.18	1.4	1.53	0.54	0.75	0.49	1.29		0.69	0.45	0.6	0.91	1.18	1.15	1.53	0.65	0.75	0.49	1.29		0.0436	0.0008	0.3831	0.2419	0.0167	0.0129	0.0383	0.0432	0.3678	0.1943	0.7076	0.5709	0.2049	0.2208
	929			pyruvate	LC/MS polar	48990	C00022	HMDB00243	1060			0.4	1.24	0.68	1.2	0.78	0.59	0.32	0.56	0.33	1.03	0.65		0.4	1.24	0.65	1.2	0.78	0.61	0.32	0.54	0.33	1.03	0.65		0.0005	1.3956e-05	0.0003	0.0008	0.7474	0.2408	0.1227	0.1105	0.438	0.2136	0.3193	0.3483	0.0151	0.0342
	930			lactate	LC/MS polar	527	C00186	HMDB00190	612			0.27	1.7	0.42	2.29	0.81	0.64	0.16	0.18	0.12	0.74	0.35		0.27	1.7	0.2	2.29	0.81	1.36	0.16	0.09	0.12	0.74	0.35		8.5593e-08	7.1733e-09	8.5105e-05	0.0003	0.0774	0.0415	0.0002	0.0005	0.0097	0.0133	0.4511	0.4369	0.7877	0.5895
	933			glycerate	LC/MS polar	1572	C00258	HMDB00139	752			0.41	0.59	0.72	1.3	0.65	0.57	0.69	0.55	0.32	0.46	0.5		0.41	0.59	0.84	1.3	0.65	0.49	0.69	0.65	0.32	0.46	0.5		0.0011	2.7992e-05	0.0011	0.0023	0.0201	0.0149	0.0909	0.0869	0.3278	0.18	0.0486	0.1032	0.0643	0.0958
	936		Pentose Phosphate Pathway	6-phosphogluconate	LC/MS neg	15442	C00345	HMDB01316	91493			1.08	0.6	0.21	0.7	0.31	5.21	1.82	0.3	1.55	0.85	0.45		1.08	0.6	0.26	0.7	0.31	4.24	1.82	0.37	1.55	0.85	0.45		1.94e-05	7.938e-07	0.7583	0.3777	0.1339	0.0641	6.8473e-06	3.7915e-05	0.2993	0.1673	0.0021	0.0089	3.1735e-06	4.5325e-05
	940			5-phosphoribosyl diphosphate (PRPP)	LC/MS neg	36840	C00119	HMDB00280	7339			0.59	0.7	1.62	1.53	2.89	0.36	0.84	1.06	0.38	0.45	1.89		0.59	0.7	1.94	1.53	2.89	0.3	0.84	1.26	0.38	0.45	1.89		4.63e-05	1.7123e-06	0.0841	0.0776	0.0806	0.0427	0.2598	0.2013	0.144	0.104	0.0008	0.0043	0.0069	0.0195
	941			sedoheptulose-7-phosphate	LC/MS neg	35649	C05382	HMDB01068	616			1.2	0.41	0.49	0.58	0.76	2.43	2.91	0.85	2.06	0.71	1.31		1.2	0.41	0.58	0.58	0.76	2.07	2.91	1	2.06	0.71	1.31		0.0001	4.059e-06	0.4176	0.2521	0.0003	0.0006	0.001	0.0022	0.0137	0.017	0.1944	0.2559	0.0001	0.0009
	942			erythrose 4-phosphate	LC/MS neg	15830	C00279	HMDB01321	122357			1.02	3.92	0.41	5.49	0.42	2.48	0.26	0.07	0.19	0.71	0.08		1.02	3.92	0.36	5.49	0.42	2.8	0.26	0.07	0.19	0.71	0.08		1.6338e-08	1.7701e-09	0.956	0.4492	8.9026e-05	0.0002	0.0396	0.0441	5.3855e-06	3.3435e-05	0.0442	0.0946	0.0352	0.0615
	947		Pentose Metabolism	ribose	LC/MS polar	1471	C00121	HMDB00283	5779			1.6	1.09	1.66	1.16	1.28	0.96	1.46	1.43	1.38	0.95	1.11		1.6	1.09	2	1.16	1.28	0.8	1.46	1.73	1.38	0.95	1.11		0.7478	0.0112	0.2498	0.1775	0.851	0.2675	0.4139	0.2828	0.7211	0.2906	0.8313	0.622	0.7309	0.558
	948			ribitol	LC/MS polar	15772	C00474	HMDB00508	6912			0.45	1.35	0.35	1.5	0.43	1.28	0.33	0.23	0.3	0.9	0.28		0.45	1.35	0.28	1.5	0.43	1.63	0.33	0.18	0.3	0.9	0.28		2.3857e-07	1.7313e-08	0.0007	0.0016	0.313	0.1244	2.6065e-05	0.0001	0.0864	0.0713	0.0007	0.004	0.2043	0.2208
	949			ribonate	LC/MS polar	27731	C01685	HMDB00867	5460677			0.69	1.66	0.3	1.79	0.42	2.31	0.42	0.17	0.39	0.93	0.24		0.69	1.66	0.2	1.79	0.42	3.51	0.42	0.11	0.39	0.93	0.24		8.6449e-08	7.1733e-09	0.2162	0.1585	0.0219	0.0161	2.3836e-05	0.0001	0.0128	0.0164	0.0033	0.0128	0.0006	0.0028
	970			arabitol/xylitol	LC/MS polar	48885	C01904		6912			0.43	1.43	0.43	1.7	0.71	1	0.3	0.25	0.25	0.84	0.41		0.43	1.43	0.34	1.7	0.71	1.26	0.3	0.2	0.25	0.84	0.41		2.942e-08	2.8289e-09	8.1267e-05	0.0003	0.0895	0.0461	2.8031e-05	0.0001	0.0094	0.0131	0.065	0.1224	0.6784	0.5249
	1007		Disaccharides and Oligosaccharides	trehalose	LC/MS polar	15573	C01083	HMDB00975	7427			0.04	0.01	0.02	0.01	0.04	2.65	3.5	2	5.3	1.51	5.26		0.04	0.01	0.02	0.01	0.04	2.43	3.5	2.18	5.3	1.51	5.26		1.2338e-11	3.925e-12	5.5923e-09	1.3033e-07	5.929e-12	1.5251e-10	3.0844e-11	2.0495e-09	1.311e-12	1.202e-10	1.8568e-09	1.067e-07	0.013	0.0311
	1023		Fructose, Mannose and Galactose Metabolism	fructose	LC/MS polar	48195	C00095	HMDB00660	5984			0.21	0.89	1.07	0.58	1.19	0.2	0.24	1.85	0.36	1.54	2.06		0.21	0.89	1.3	0.58	1.19	0.16	0.24	2.25	0.36	1.54	2.06		0.0175	0.0003	0.0029	0.0051	0.2979	0.12	0.0827	0.0802	0.2233	0.1383	0.7588	0.5946	0.1451	0.1752
	1028			mannitol/sorbitol	LC/MS polar	46142	C00794	HMDB00247	5780			0.42	2.4	0.62	1.9	3.05	0.67	0.17	0.33	0.22	1.27	1.61		0.42	2.4	0.56	1.9	3.05	0.74	0.17	0.3	0.22	1.27	1.61		0.0011	2.7445e-05	0.0348	0.0384	0.0438	0.0265	0.1846	0.1568	0.1181	0.0901	0.335	0.3563	0.3921	0.3528
	1030			mannose-6-phosphate	LC/MS polar	1469	C00275	HMDB01078	439198			0.79	0.5	0.33	1.41	0.29	2.41	1.58	0.23	0.56	0.35	0.21		0.79	0.5	0.39	1.41	0.29	2.03	1.58	0.27	0.56	0.35	0.21		6.4049e-06	3.0042e-07	0.3907	0.2426	0.0119	0.01	0.0001	0.0004	0.1809	0.1185	0.0001	0.0008	0.0013	0.0049
	1040			galactose 1-phosphate	LC/MS polar	15706	C00446	HMDB00645	123912			4.89	1.65	1.1	2.75	1.62	4.46	2.95	0.4	1.78	0.6	0.59		4.89	1.65	1.08	2.75	1.62	4.52	2.95	0.39	1.78	0.6	0.59		1.5228e-10	3.0036e-11	2.8271e-11	2.1963e-09	0.0013	0.0016	0.4245	0.2872	1.3568e-07	1.9138e-06	0.0015	0.0068	1.2407e-10	1.4176e-08
	1041			galactose 6-phosphate	LC/MS polar	57615			3034794			1.13	1.15	0.51	1.33	0.66	2.19	0.98	0.39	0.85	0.86	0.5		1.13	1.15	0.56	1.33	0.66	2	0.98	0.42	0.85	0.86	0.5		0.0015	3.6021e-05	0.5586	0.3075	0.7565	0.2427	0.0043	0.007	0.2197	0.137	0.0807	0.1391	0.001	0.0041
	1048			galactonate	LC/MS polar	27719	C00880	HMDB00565	128869			1.31	7.98	1.93	6.85	1.95	0.68	0.16	0.28	0.19	1.17	0.29		1.31	7.98	0.91	6.85	1.95	1.45	0.16	0.13	0.19	1.17	0.29		7.8056e-07	4.728e-08	0.4727	0.2733	1.4808e-06	1.0388e-05	0.4063	0.2798	4.6323e-06	3.1461e-05	0.0807	0.1391	0.9089	0.6545
	1053		Nucleotide Sugar	UDP-glucose	LC/MS polar	32344	C00029	HMDB00286	8629			0.07	1.54	0.51	2.37	0.21	0.14	0.05	0.22	0.03	0.65	0.09		0.07	1.54	0.28	2.37	0.21	0.26	0.05	0.12	0.03	0.65	0.09		1.4879e-10	3.0036e-11	7.9001e-09	1.6738e-07	0.1807	0.0818	0.0043	0.0071	0.0178	0.0205	1.2674e-05	0.0001	1.216e-05	0.0001
	1057			UDP-galactose	LC/MS polar	15860	C00052	HMDB00302	18068			0.24	1.43	0.47	2.34	0.42	0.51	0.17	0.2	0.1	0.61	0.18		0.24	1.43	0.31	2.34	0.42	0.77	0.17	0.13	0.1	0.61	0.18		2.5542e-10	4.6782e-11	3.5684e-07	3.4651e-06	0.1059	0.052	0.0001	0.0004	0.0006	0.0015	0.0002	0.0013	0.0237	0.0469
	1058			UDP-glucuronate	LC/MS neg	2763	C00167	HMDB00935	17473			0.04	1.72	0.62	1.77	0.14	0.06	0.02	0.35	0.02	0.97	0.08		0.04	1.72	0.37	1.77	0.14	0.1	0.02	0.21	0.02	0.97	0.08		1.28e-11	3.925e-12	2.8625e-10	9.65e-09	0.1516	0.0705	0.0392	0.0437	0.0852	0.0707	9.1057e-07	1.495e-05	2.5449e-08	8.7235e-07
	1060			guanosine 5'-diphospho-fucose	LC/MS polar	15903						0.8	0.97	0.81	2.05	0.8	0.98	0.82	0.4	0.39	0.47	0.39		0.8	0.97	0.8	2.05	0.8	1	0.82	0.39	0.39	0.47	0.39		8.8185e-07	5.2587e-08	0.1221	0.1039	0.7508	0.2414	0.1527	0.133	1.0495e-05	5.4987e-05	0.1221	0.1847	0.9012	0.6531
	1064			UDP-N-acetylglucosamine/galactosamine	LC/MS neg	46148						0.06	0.97	0.4	1.13	0.18	0.16	0.06	0.35	0.06	0.86	0.16		0.06	0.97	0.28	1.13	0.18	0.23	0.06	0.24	0.06	0.86	0.16		6.4263e-09	7.3783e-10	1.02e-08	1.9809e-07	0.9345	0.2828	0.0041	0.0068	0.956	0.3464	7.57e-06	8.4195e-05	1.734e-05	0.0002
	1065			cytidine 5'-monophospho-N-acetylneuraminic acid	LC/MS polar	36831	C00128	HMDB01176	448209			0.34	1.43	0.6	2.25	0.6	0.57	0.24	0.27	0.15	0.64	0.26		0.34	1.43	0.35	2.25	0.6	0.99	0.24	0.15	0.15	0.64	0.26		4.5379e-07	3.0892e-08	0.0002	0.0006	0.1894	0.085	0.0055	0.0087	0.0038	0.0061	0.0366	0.0819	0.1991	0.2167
	1076		Aminosugar Metabolism	glucuronate	LC/MS polar	15443	C00191	HMDB00127	444791			0.68	1.29	1.12	1.46	1.13	0.6	0.52	0.77	0.46	0.89	0.77		0.68	1.29	1.06	1.46	1.13	0.64	0.52	0.73	0.46	0.89	0.77		0.0004	1.1142e-05	0.01	0.0138	0.1041	0.0513	0.3987	0.276	0.0151	0.0182	0.3676	0.3818	0.0013	0.0049
	1080			N-acetylglucosamine 6-phosphate	LC/MS polar	15107	C00357	HMDB02817	439219			2.79	0.52	1.33	1.83	4.16	2.1	5.37	0.72	1.52	0.28	2.27		2.79	0.52	1.62	1.83	4.16	1.72	5.37	0.88	1.52	0.28	2.27		0.0023	5.3145e-05	0.0546	0.0551	0.1252	0.0606	0.916	0.4969	0.8979	0.3293	0.0088	0.0251	0.0676	0.099
	1081			N-acetyl-glucosamine 1-phosphate	LC/MS polar	15741	C04256	HMDB01367	440364			1.82	0.44	0.72	0.85	1.56	2.54	4.18	0.85	2.15	0.51	1.84		1.82	0.44	0.87	0.85	1.56	2.11	4.18	1.02	2.15	0.51	1.84		0.0081	0.0002	0.1826	0.1386	0.0438	0.0265	0.29	0.2171	0.1367	0.0999	0.2989	0.3317	0.0217	0.0438
	1087			N-acetylneuraminate	LC/MS polar	32377	C00270	HMDB00230	439197			1.27	1.44	0.91	1.97	0.96	1.39	0.88	0.46	0.64	0.73	0.49		1.27	1.44	0.77	1.97	0.96	1.66	0.88	0.39	0.64	0.73	0.49		0.0011	2.7992e-05	0.177	0.1366	0.0994	0.0496	0.4523	0.2998	0.0008	0.0018	0.7078	0.5709	0.0414	0.0697
	1098			N-acetylglucosaminylasparagine	LC/MS pos early	48149	C04540	HMDB00489	123826			0.26	1.03	0.48	1.5	0.5	0.54	0.25	0.32	0.17	0.69	0.33		0.26	1.03	0.37	1.5	0.5	0.7	0.25	0.25	0.17	0.69	0.33		5.1856e-07	3.4094e-08	5.5751e-06	2.7069e-05	0.9225	0.2823	0.0011	0.0023	0.1079	0.0853	0.0037	0.0135	0.0458	0.0738
	1099			erythronate*	LC/MS polar	42420		HMDB00613	2781043			0.6	1.63	0.36	1.86	0.75	1.67	0.36	0.19	0.32	0.88	0.4		0.6	1.63	0.25	1.86	0.75	2.38	0.36	0.13	0.32	0.88	0.4		3.5889e-10	6.135e-11	0.004	0.0065	0.0044	0.0044	2.1334e-07	2.183e-06	0.0006	0.0015	0.1024	0.1619	0.0006	0.0027
	1101			N-acetylglucosamine/N-acetylgalactosamine	LC/MS pos early	46539		HMDB00215	24139			1.06	0.61	1.57	0.89	1.28	0.67	1.74	1.76	1.19	0.68	1.43		1.06	0.61	1.87	0.89	1.28	0.57	1.74	2.09	1.19	0.68	1.43		0.0211	0.0004	0.8954	0.4273	0.0317	0.0212	0.2056	0.1686	0.5854	0.2563	0.3222	0.3483	0.2542	0.2578
	1106	Energy	TCA Cycle	citrate	LC/MS neg	1564	C00158	HMDB00094	311			0.65	1.16	0.48	1.75	0.78	1.35	0.56	0.27	0.37	0.66	0.45		0.65	1.16	0.51	1.75	0.78	1.26	0.56	0.29	0.37	0.66	0.45		1.6105e-05	6.7699e-07	0.0405	0.0429	0.4019	0.1515	0.001	0.0022	0.0098	0.0133	0.1935	0.2556	0.1285	0.1602
	1108			aconitate [cis or trans]	LC/MS neg	46173						0.57	1.26	0.43	2.07	0.87	1.34	0.46	0.21	0.28	0.61	0.42		0.57	1.26	0.47	2.07	0.87	1.21	0.46	0.23	0.28	0.61	0.42		1.917e-06	1.0241e-07	0.0178	0.0218	0.2574	0.1082	0.0005	0.0012	0.0024	0.0044	0.4401	0.4298	0.1488	0.1759
	1112			alpha-ketoglutarate	LC/MS polar	528	C00026	HMDB00208	51			0.74	3.12	0.82	2.02	1.06	0.9	0.24	0.4	0.36	1.54	0.53		0.74	3.12	0.55	2.02	1.06	1.35	0.24	0.27	0.36	1.54	0.53		1.226e-06	6.9346e-08	0.1798	0.1374	2.9484e-05	0.0001	0.1158	0.1051	0.0028	0.005	0.8408	0.622	0.8049	0.5983
	1115			succinate	LC/MS neg	1437	C00042	HMDB00254	1110			0.47	0.91	0.51	1.59	0.69	0.92	0.52	0.32	0.3	0.57	0.43		0.47	0.91	0.43	1.59	0.69	1.11	0.52	0.27	0.3	0.57	0.43		1.1749e-05	5.0776e-07	0.0006	0.0013	0.6103	0.2056	0.0013	0.0026	0.0323	0.0322	0.0775	0.135	0.7426	0.5607
	1116			fumarate	LC/MS polar	1643	C00122	HMDB00134	444972			0.73	2.08	0.75	1.91	1	0.98	0.35	0.39	0.38	1.09	0.52		0.73	2.08	0.52	1.91	1	1.42	0.35	0.27	0.38	1.09	0.52		4.9009e-06	2.3711e-07	0.1297	0.1094	0.001	0.0014	0.0392	0.0437	0.002	0.0037	0.993	0.6682	0.546	0.4456
	1117			malate	LC/MS neg	1303	C00149	HMDB00156	525			0.66	1.49	0.68	1.84	0.88	0.98	0.44	0.37	0.36	0.81	0.48		0.66	1.49	0.54	1.84	0.88	1.22	0.44	0.29	0.36	0.81	0.48		8.6723e-08	7.1733e-09	0.006	0.0089	0.0079	0.0074	0.0027	0.0048	0.0002	0.0005	0.3748	0.3858	0.7454	0.5615
	1129		Oxidative Phosphorylation	acetylphosphate	LC/MS polar	15488	C00227	HMDB01494	186			0.84	0.79	0.3	1.36	0.72	2.82	1.06	0.22	0.62	0.58	0.53		0.84	0.79	0.32	1.36	0.72	2.59	1.06	0.24	0.62	0.58	0.53		1.6889e-05	6.9848e-07	0.36	0.233	0.087	0.0451	1.1633e-05	5.5956e-05	0.1885	0.1217	0.1384	0.201	0.0001	0.0009
	1131			phosphate	LC/MS pos early	42109	C00009	HMDB01429	1061			1.08	0.45	0.56	0.77	0.95	1.94	2.38	0.72	1.4	0.59	1.23		1.08	0.45	0.64	0.77	0.95	1.68	2.38	0.83	1.4	0.59	1.23		0.0014	3.522e-05	0.755	0.3777	0.0008	0.0011	0.0107	0.0149	0.1902	0.1224	0.8048	0.6126	0.0051	0.0151
	1163	Lipid	Long Chain Fatty Acid	pentadecanoate (15:0)	LC/MS neg	1361	C16537	HMDB00826	13849			1.2	0.52	0.57	0.77	1.09	2.1	2.32	0.74	1.55	0.67	1.41		1.2	0.52	0.65	0.77	1.09	1.85	2.32	0.84	1.55	0.67	1.41		0.0025	5.8916e-05	0.3915	0.2426	0.0044	0.0044	0.0368	0.0416	0.3148	0.1741	0.6084	0.5271	0.0051	0.0151
	1164			palmitate (16:0)	LC/MS neg	1336	C00249	HMDB00220	985			1.26	0.53	0.69	0.73	1.15	1.83	2.37	0.94	1.72	0.73	1.57		1.26	0.53	0.79	0.73	1.15	1.59	2.37	1.08	1.72	0.73	1.57		0.002	4.7733e-05	0.2955	0.2008	0.0038	0.0039	0.096	0.0909	0.1804	0.1185	0.5161	0.472	0.0099	0.0261
	1165			palmitoleate (16:1n7)	LC/MS neg	33447	C08362	HMDB03229	445638			2.09	1.01	1.59	0.85	1.63	1.31	2.07	1.88	2.47	1.19	1.92		2.09	1.01	1.92	0.85	1.63	1.09	2.07	2.26	2.47	1.19	1.92		0.0428	0.0007	0.058	0.0574	0.4303	0.1574	0.4364	0.2921	0.3838	0.197	0.19	0.2539	0.2421	0.2483
	1167			margarate (17:0)	LC/MS neg	1121		HMDB02259	10465			1.28	0.62	0.66	0.95	1.16	1.94	2.07	0.7	1.36	0.66	1.22		1.28	0.62	0.76	0.95	1.16	1.7	2.07	0.8	1.36	0.66	1.22		0.0165	0.0003	0.3451	0.2265	0.0242	0.0172	0.1057	0.0983	0.7059	0.2876	0.5332	0.4838	0.0142	0.0334
	1168			10-heptadecenoate (17:1n7)	LC/MS neg	33971		HMDB60038	5312435			1.93	1.11	1.52	0.96	1.74	1.27	1.73	1.59	2.01	1.16	1.81		1.93	1.11	1.82	0.96	1.74	1.06	1.73	1.9	2.01	1.16	1.81		0.1213	0.002	0.0819	0.0764	0.6781	0.2239	0.4511	0.2997	0.6615	0.2774	0.1317	0.1958	0.3042	0.2872
	1170			stearate (18:0)	LC/MS neg	1358	C01530	HMDB00827	5281			1.14	0.5	0.55	0.89	1.03	2.08	2.28	0.62	1.28	0.56	1.15		1.14	0.5	0.6	0.89	1.03	1.89	2.28	0.67	1.28	0.56	1.15		0.0011	2.7445e-05	0.5053	0.2851	0.0015	0.0018	0.0149	0.02	0.5486	0.2442	0.839	0.622	0.003	0.0099
	1172			oleate/vaccenate (18:1)	LC/MS neg	52285						1.79	0.87	1.42	0.88	1.84	1.26	2.07	1.61	2.03	0.98	2.08		1.79	0.87	1.69	0.88	1.84	1.06	2.07	1.91	2.03	0.98	2.08		0.0314	0.0006	0.0911	0.0823	0.2795	0.115	0.4961	0.317	0.5568	0.2472	0.077	0.135	0.2957	0.2824
	1179			nonadecanoate (19:0)	LC/MS neg	1356	C16535	HMDB00772	12591			1.1	0.42	0.56	0.82	1	1.95	2.61	0.69	1.34	0.51	1.22		1.1	0.42	0.61	0.82	1	1.79	2.61	0.75	1.34	0.51	1.22		0.0027	6.1801e-05	0.7135	0.3653	0.0011	0.0014	0.0403	0.0446	0.4065	0.2048	0.9966	0.6682	0.018	0.0388
	1180			10-nonadecenoate (19:1n9)	LC/MS neg	33972		HMDB13622	5312513			1.51	0.74	1.34	0.82	1.45	1.12	2.04	1.63	1.83	0.9	1.77		1.51	0.74	1.57	0.82	1.45	0.96	2.04	1.91	1.83	0.9	1.77		0.0415	0.0007	0.1726	0.1341	0.1456	0.0687	0.4607	0.3027	0.4204	0.2083	0.2125	0.2724	0.5181	0.4279
	1183			arachidate (20:0)	LC/MS neg	1118	C06425	HMDB02212	10467			1.06	0.37	0.54	0.69	0.89	1.96	2.89	0.78	1.53	0.53	1.28		1.06	0.37	0.6	0.69	0.89	1.78	2.89	0.86	1.53	0.53	1.28		0.0003	8.5267e-06	0.6903	0.3575	9.7503e-05	0.0003	0.0186	0.0235	0.1522	0.1074	0.6836	0.5586	0.0074	0.0207
	1186			eicosenoate (20:1)	LC/MS neg	33587	C16526	HMDB02231	5282768			1.38	0.59	1.37	0.82	1.44	1.01	2.33	1.67	1.68	0.72	1.76		1.38	0.59	1.57	0.82	1.44	0.88	2.33	1.91	1.68	0.72	1.76		0.0096	0.0002	0.2934	0.2005	0.0294	0.0201	0.3544	0.2532	0.3736	0.1948	0.2207	0.2767	0.8978	0.652
	1191			erucate (22:1n9)	LC/MS neg	1552	C08316	HMDB02068	5281116			1.21	0.49	1.09	0.46	1.05	1.11	2.46	2.37	2.64	1.08	2.3		1.21	0.49	1.27	0.46	1.05	0.95	2.46	2.78	2.64	1.08	2.3		0.0019	4.5663e-05	0.4107	0.2499	0.0071	0.0068	0.9704	0.5151	0.0114	0.0148	0.835	0.622	0.4317	0.3821
	1194			nervonate (24:1n9)*	LC/MS neg	52674	C08323	HMDB02368	5281120			1.16	0.46	0.94	0.45	1.29	1.23	2.52	2.1	2.6	1.03	2.89		1.16	0.46	1.1	0.45	1.29	1.06	2.52	2.46	2.6	1.03	2.89		0.0003	9.2468e-06	0.5446	0.3027	0.0026	0.0028	0.6358	0.3838	0.005	0.0075	0.3107	0.3403	0.2847	0.2743
	1198		Polyunsaturated Fatty Acid (n3 and n6)	hexadecadienoate (16:2n6)	LC/MS neg	57652		HMDB00477				1.95	1.43	1.32	1.03	1.24	1.48	1.37	1.28	1.89	1.38	1.2		1.95	1.43	1.56	1.03	1.24	1.25	1.37	1.5	1.89	1.38	1.2		0.2542	0.004	0.0515	0.0527	0.6614	0.2195	0.6215	0.3763	0.6731	0.2799	0.4918	0.4596	0.1345	0.1664
	1202			stearidonate (18:4n3)	LC/MS neg	33969	C16300	HMDB06547	5312508			2.57	0.89	1.41	0.41	1.59	1.83	2.88	3.45	6.31	2.19	3.91		2.57	0.89	1.66	0.41	1.59	1.55	2.88	4.07	6.31	2.19	3.91		0.0002	5.7431e-06	0.0024	0.0044	0.6836	0.2249	0.2663	0.2034	0.0309	0.0311	0.0771	0.135	0.0339	0.0595
	1203			eicosapentaenoate (EPA; 20:5n3)	LC/MS neg	18467	C06428	HMDB01999	446284			2.13	2.01	1.55	1.84	1.33	1.37	1.06	0.84	1.16	1.1	0.73		2.13	2.01	1.86	1.84	1.33	1.14	1.06	1.02	1.16	1.1	0.73		0.3467	0.0053	0.0341	0.0379	0.1693	0.0778	0.4613	0.3027	0.1491	0.1064	0.4013	0.3999	0.1472	0.1753
	1204			docosapentaenoate (n3 DPA; 22:5n3)	LC/MS neg	32504	C16513	HMDB06528	6441454			1.54	0.85	1.28	0.92	1.41	1.2	1.81	1.39	1.66	0.92	1.53		1.54	0.85	1.52	0.92	1.41	1.01	1.81	1.65	1.66	0.92	1.53		0.2247	0.0035	0.1988	0.148	0.3632	0.1387	0.643	0.3866	0.6828	0.2826	0.2921	0.327	0.4026	0.3612
	1205			docosahexaenoate (DHA; 22:6n3)	LC/MS neg	44675	C06429	HMDB02183	445580			1.38	1.25	1.48	1.24	1.54	0.93	1.1	1.19	1.11	1	1.24		1.38	1.25	1.74	1.24	1.54	0.79	1.1	1.4	1.11	1	1.24		0.7023	0.0106	0.2834	0.197	0.6289	0.2105	0.2845	0.2142	0.542	0.2442	0.1364	0.1993	0.9978	0.6643
	1206			docosatrienoate (22:3n3)	LC/MS neg	32417	C16534	HMDB02823	5312556			1.55	0.7	1.16	0.69	1.44	1.33	2.22	1.69	2.26	1.02	2.11		1.55	0.7	1.34	0.69	1.44	1.16	2.22	1.96	2.26	1.02	2.11		0.013	0.0003	0.1119	0.0969	0.1132	0.0553	0.6826	0.405	0.1705	0.1146	0.2168	0.2743	0.2282	0.239
	1209			nisinate (24:6n3)	LC/MS neg	57810		HMDB02007	11792612			1.6	1.06	2.81	0.87	2.48	0.57	1.51	3.21	1.82	1.21	2.84		1.6	1.06	3.26	0.87	2.48	0.49	1.51	3.73	1.82	1.21	2.84		0.0014	3.4107e-05	0.1333	0.111	0.8187	0.2589	0.003	0.0051	0.6297	0.2698	0.0061	0.02	0.0925	0.1243
	1210			linoleate (18:2n6)	LC/MS neg	1105	C01595	HMDB00673	5280450			2.17	1.18	1.48	1.14	1.73	1.47	1.84	1.3	1.91	1.04	1.52		2.17	1.18	1.79	1.14	1.73	1.21	1.84	1.57	1.91	1.04	1.52		0.1632	0.0026	0.0581	0.0574	0.7328	0.2386	0.597	0.3656	0.9481	0.3443	0.1599	0.2203	0.1588	0.1828
	1212			linolenate [alpha or gamma; (18:3n3 or 6)]	LC/MS neg	34035	C06426	HMDB03073	5280934			1.8	0.85	1.13	0.79	1.31	1.6	2.12	1.42	2.27	1.07	1.65		1.8	0.85	1.32	0.79	1.31	1.36	2.12	1.67	2.27	1.07	1.65		0.0279	0.0005	0.0629	0.0608	0.1895	0.085	0.9717	0.5151	0.2825	0.1616	0.3599	0.3772	0.0675	0.099
	1214			dihomo-linolenate (20:3n3 or n6)	LC/MS neg	35718	C03242	HMDB02925	5280581			2.14	0.7	1.21	0.8	1.43	1.77	3.07	1.51	2.67	0.87	1.79		2.14	0.7	1.47	0.8	1.43	1.45	3.07	1.84	2.67	0.87	1.79		0.0404	0.0007	0.0864	0.0793	0.1487	0.0695	0.9562	0.5124	0.3868	0.1976	0.3913	0.3957	0.0776	0.1099
	1215			arachidonate (20:4n6)	LC/MS neg	1110	C00219	HMDB01043	444899			1.53	0.74	0.67	1.14	0.96	2.29	2.08	0.59	1.35	0.65	0.84		1.53	0.74	0.8	1.14	0.96	1.92	2.08	0.7	1.35	0.65	0.84		0.082	0.0014	0.2013	0.1494	0.2075	0.0915	0.1242	0.1115	0.8461	0.3214	0.9167	0.6574	0.0077	0.0213
	1216			adrenate (22:4n6)	LC/MS neg	32980	C16527	HMDB02226	5497181			1.37	0.59	0.9	0.58	1.13	1.52	2.32	1.56	2.36	1.02	1.96		1.37	0.59	1.07	0.58	1.13	1.28	2.32	1.85	2.36	1.02	1.96		0.0252	0.0005	0.3224	0.2153	0.0455	0.0271	0.5546	0.3477	0.0781	0.0668	0.6422	0.5459	0.1205	0.1525
	1217			docosapentaenoate (n6 DPA; 22:5n6)	LC/MS neg	37478	C16513	HMDB01976	6441454			1.37	0.53	1.01	0.59	1.36	1.36	2.59	1.7	2.3	0.89	2.3		1.37	0.53	1.18	0.59	1.36	1.16	2.59	1.99	2.3	0.89	2.3		0.0051	0.0001	0.2849	0.197	0.0204	0.015	0.8515	0.4745	0.074	0.0649	0.2863	0.3245	0.2117	0.2261
	1218			docosadienoate (22:2n6)	LC/MS neg	32415	C16533	HMDB61714	5282807			1.23	0.66	1.51	0.81	1.28	0.81	1.87	1.87	1.52	0.81	1.58		1.23	0.66	1.73	0.81	1.28	0.71	1.87	2.14	1.52	0.81	1.58		0.0596	0.001	0.5326	0.2984	0.102	0.0508	0.1993	0.1645	0.4185	0.2083	0.4811	0.4532	0.4987	0.4159
	1219			dihomo-linoleate (20:2n6)	LC/MS neg	17805	C16525	HMDB05060	6439848			1.69	0.77	1.53	0.81	1.5	1.1	2.2	1.88	2.08	0.95	1.85		1.69	0.77	1.82	0.81	1.5	0.93	2.2	2.23	2.08	0.95	1.85		0.0297	0.0005	0.1087	0.0952	0.2002	0.0893	0.3106	0.228	0.3966	0.202	0.192	0.2556	0.5345	0.4394
	1221			mead acid (20:3n9)	LC/MS neg	35174		HMDB10378	5312531			1.56	0.73	1.62	0.77	1.31	0.97	2.13	2.09	2.02	0.95	1.7		1.56	0.73	1.91	0.77	1.31	0.82	2.13	2.47	2.02	0.95	1.7		0.0297	0.0005	0.1586	0.1262	0.1486	0.0695	0.2151	0.1755	0.338	0.1828	0.3623	0.3786	0.8573	0.63
	1222			docosatrienoate (22:3n6)*	LC/MS neg	57467						1.62	0.64	2.21	0.68	1.32	0.73	2.54	3.23	2.37	0.93	1.93		1.62	0.64	2.55	0.68	1.32	0.64	2.54	3.73	2.37	0.93	1.93		0.044	0.0008	0.1506	0.1202	0.4067	0.1527	0.0366	0.0416	0.8467	0.3214	0.2493	0.2964	0.4733	0.4035
	1276		Fatty Acid, Branched	15-methylpalmitate (i17:0)	LC/MS neg	38768			17903417			1.2	0.57	0.76	0.72	1.22	1.58	2.09	1.07	1.68	0.8	1.7		1.2	0.57	0.89	0.72	1.22	1.36	2.09	1.24	1.68	0.8	1.7		0.007	0.0001	0.4199	0.2529	0.0103	0.0091	0.1972	0.1638	0.1647	0.1127	0.3983	0.398	0.0421	0.0698
	1279			17-methylstearate (i19:0)	LC/MS neg	38296		HMDB37397	3083779			1.13	0.48	0.61	0.85	1.15	1.84	2.33	0.72	1.33	0.57	1.36		1.13	0.48	0.65	0.85	1.15	1.74	2.33	0.76	1.33	0.57	1.36		0.0013	3.3589e-05	0.5393	0.3007	0.0018	0.0021	0.0328	0.0381	0.5138	0.2355	0.5374	0.4861	0.0081	0.0218
	1289		Fatty Acid, Dicarboxylate	glutarate (C5-DC)	LC/MS polar	396	C00489	HMDB00661	743			0.65	2.15	0.63	2.16	0.7	1.02	0.3	0.29	0.3	1	0.32		0.65	2.15	0.54	2.16	0.7	1.19	0.3	0.25	0.3	1	0.32		1.1405e-07	8.8619e-09	0.0761	0.0718	0.0002	0.0004	0.0532	0.0563	0.0001	0.0005	0.1283	0.1932	0.8583	0.63
	1293			2-hydroxyglutarate	LC/MS pos early	37253	C02630	HMDB00606	43			0.59	5.77	0.74	5	0.96	0.8	0.1	0.15	0.12	1.15	0.19		0.59	5.77	0.43	5	0.96	1.37	0.1	0.09	0.12	1.15	0.19		1.199e-09	1.708e-10	0.0978	0.0877	5.0138e-07	4.5518e-06	0.0744	0.0729	2.2208e-06	1.5663e-05	0.9745	0.6682	0.8876	0.6473
	1295			adipate (C6-DC)	LC/MS polar	21134	C06104	HMDB00448	196			0.43	1.2	0.52	1.19	0.37	0.82	0.36	0.44	0.36	1.01	0.31		0.43	1.2	0.43	1.19	0.37	0.99	0.36	0.36	0.36	1.01	0.31		2.7874e-06	1.439e-07	0.0004	0.001	0.4233	0.1559	0.0026	0.0047	0.4227	0.2089	7.9919e-05	0.0006	0.4526	0.393
	1297			2-hydroxyadipate	LC/MS polar	31934	C02360	HMDB00321	193530			1	3.99	1	4.38	1.92	1	0.25	0.23	0.23	0.91	0.44		1	3.99	1	4.38	1.92	1	0.25	0.23	0.23	0.91	0.44		3.0468e-06	1.5522e-07	1	0.4517	5.9922e-05	0.0002	1	0.5151	1.1055e-05	5.6311e-05	0.1982	0.2589	1	0.6643
	1374		Fatty Acid Metabolism (also BCAA Metabolism)	butyrylcarnitine (C4)	LC/MS pos early	32412	C02862	HMDB02013	439829			0.22	0.39	0.09	0.85	0.07	2.31	0.56	0.11	0.26	0.46	0.08		0.22	0.39	0.09	0.85	0.07	2.51	0.56	0.1	0.26	0.46	0.08		1e-15	5e-15	3.7266e-10	9.65e-09	2.0915e-06	1.2912e-05	3.7e-14	9.811e-12	0.1684	0.1146	3e-15	9.34e-13	8.8226e-06	0.0001
	1377			propionylcarnitine (C3)	LC/MS pos early	32452	C03017	HMDB00824	107738			0.74	1.46	0.22	2.94	0.26	3.29	0.51	0.08	0.25	0.5	0.09		0.74	1.46	0.22	2.94	0.26	3.44	0.51	0.07	0.25	0.5	0.09		8.8e-14	9.6e-14	0.1356	0.1125	0.0119	0.01	5.2501e-09	1.0734e-07	3.7613e-07	4.3107e-06	4.472e-08	1.1014e-06	1.5795e-07	3.8674e-06
	1394		Fatty Acid Metabolism(Acyl Glycine)	N-palmitoylglycine	LC/MS neg	42092		HMDB13034	151008			0.97	1.46	0.74	1.11	1.57	1.31	0.66	0.67	0.87	1.32	1.41		0.97	1.46	0.75	1.11	1.57	1.28	0.66	0.68	0.87	1.32	1.41		0.2333	0.0036	0.9149	0.4343	0.2563	0.1081	0.4092	0.281	0.6723	0.2799	0.1511	0.2143	0.4713	0.4035
	1403		Fatty Acid Metabolism(Acyl Carnitine)	acetylcarnitine (C2)	LC/MS pos early	32198	C02571	HMDB00201	1			0.45	2.11	0.22	3.24	0.26	2.05	0.21	0.07	0.14	0.65	0.08		0.45	2.11	0.16	3.24	0.26	2.83	0.21	0.05	0.14	0.65	0.08		8.5e-14	9.6e-14	0.0003	0.0008	0.0006	0.001	7.1029e-09	1.2647e-07	1.2959e-06	1.2304e-05	2.1161e-07	4.2919e-06	0.0002	0.0011
	1405			3-hydroxybutyrylcarnitine (1)	LC/MS pos early	43264		HMDB13127	53481617			0.88	1.68	0.88	2.5	0.88	1	0.52	0.35	0.35	0.67	0.35		0.88	1.68	0.88	2.5	0.88	1	0.52	0.35	0.35	0.67	0.35		0.0031	7.0369e-05	0.6562	0.3455	0.0501	0.0291	0.6562	0.3928	0.0044	0.0069	0.6562	0.5505	1	0.6643
	1406			3-hydroxybutyrylcarnitine (2)	LC/MS pos early	52984		HMDB13127				1	5.69	1	6.14	1	1	0.18	0.16	0.16	0.93	0.16		1	5.69	1	6.14	1	1	0.18	0.16	0.16	0.93	0.16		5e-15	1.2e-14	1	0.4517	2.982e-12	9.2038e-11	1	0.5151	5.05e-13	9.2679e-11	1	0.6682	1	0.6643
	1408			hexanoylcarnitine (C6)	LC/MS pos late	32328		HMDB00705	6426853			0.26	1.05	0.15	1.4	0.17	1.67	0.24	0.11	0.18	0.75	0.12		0.26	1.05	0.15	1.4	0.17	1.66	0.24	0.11	0.18	0.75	0.12		1.3791e-10	2.8672e-11	1.5338e-06	1.0513e-05	0.9302	0.2826	3.0561e-08	4.275e-07	0.1342	0.0984	9.2098e-08	2.117e-06	0.1044	0.1377
	1409			octanoylcarnitine (C8)	LC/MS pos late	33936	C02838	HMDB00791	123701			0.22	0.82	0.12	1.26	0.12	1.74	0.26	0.1	0.17	0.65	0.1		0.22	0.82	0.12	1.26	0.12	1.86	0.26	0.09	0.17	0.65	0.1		2.2903e-10	4.2971e-11	1.416e-06	1e-05	0.4548	0.1644	3.0185e-08	4.275e-07	0.3581	0.1909	2.2314e-08	7.6936e-07	0.1099	0.1424
	1411			decanoylcarnitine (C10)	LC/MS pos late	33941		HMDB00651	10245190			0.23	0.99	0.23	1.6	0.23	1	0.23	0.14	0.14	0.62	0.14		0.23	0.99	0.23	1.6	0.23	1	0.23	0.14	0.14	0.62	0.14		8.379e-12	2.93e-12	2.9079e-08	4.518e-07	0.8557	0.2681	2.9079e-08	4.275e-07	0.0255	0.0275	2.9079e-08	7.8079e-07	1	0.6643
	1413			5-dodecenoylcarnitine (C12:1)	LC/MS pos late	61769						0.52	1.65	0.52	1.53	0.52	1	0.32	0.34	0.34	1.08	0.34		0.52	1.65	0.52	1.53	0.52	1	0.32	0.34	0.34	1.08	0.34		4.7143e-07	3.175e-08	0.0072	0.0103	0.0043	0.0044	0.0072	0.0107	0.0164	0.019	0.0072	0.0221	1	0.6643
	1414			cis-4-decenoylcarnitine (C10:1)	LC/MS pos late	38178						0.32	1.43	0.31	1.65	0.31	1.02	0.22	0.19	0.19	0.87	0.19		0.32	1.43	0.31	1.65	0.31	1.02	0.22	0.19	0.19	0.87	0.19		1.1753e-09	1.7059e-10	1.2044e-05	5.3979e-05	0.0491	0.0287	9.565e-06	4.8889e-05	0.0355	0.0347	9.565e-06	9.6998e-05	0.9273	0.6632
	1415			laurylcarnitine (C12)	LC/MS pos late	34534		HMDB02250	10427569			0.28	1.58	0.28	2.53	0.28	1	0.17	0.11	0.11	0.62	0.11		0.28	1.58	0.28	2.53	0.28	1	0.17	0.11	0.11	0.62	0.11		2.8391e-08	2.7645e-09	0.0023	0.0042	0.0125	0.0103	0.0023	0.0042	0.0006	0.0016	0.0023	0.0098	1	0.6643
	1416			myristoylcarnitine (C14)	LC/MS pos late	33952		HMDB05066	6426854			0.33	2.53	0.33	2.11	0.33	1	0.13	0.16	0.16	1.2	0.16		0.33	2.53	0.33	2.11	0.33	1	0.13	0.16	0.16	1.2	0.16		7.7e-13	4.23e-13	2.3807e-06	1.3533e-05	5.704e-06	3.1441e-05	2.3807e-06	1.5066e-05	0.0004	0.001	2.3807e-06	3.2834e-05	1	0.6643
	1418			palmitoylcarnitine (C16)	LC/MS pos late	44681	C02990	HMDB00222	461			0.4	1.1	0.25	1.6	0.2	1.62	0.37	0.15	0.25	0.68	0.13		0.4	1.1	0.26	1.6	0.2	1.53	0.37	0.16	0.25	0.68	0.13		3.1481e-11	7.568e-12	4.8687e-05	0.0002	0.7181	0.2353	6.5388e-08	8.2758e-07	0.0318	0.0319	4.9986e-09	2.4621e-07	0.0115	0.0282
	1419			palmitoleoylcarnitine (C16:1)*	LC/MS pos late	53223			71464547			0.19	3.92	0.18	1.42	0.2	1.02	0.05	0.13	0.13	2.75	0.14		0.19	3.92	0.17	1.42	0.2	1.13	0.05	0.12	0.13	2.75	0.14		1.22e-13	1.17e-13	7.8593e-08	1.0176e-06	1.3359e-06	9.8182e-06	6.873e-08	8.3033e-07	0.0756	0.0658	1.5886e-07	3.4234e-06	0.9532	0.6643
	1420			stearoylcarnitine (C18)	LC/MS pos late	34409		HMDB00848	6426855			0.59	0.54	0.31	1.14	0.35	1.89	1.08	0.27	0.52	0.48	0.3		0.59	0.54	0.35	1.14	0.35	1.67	1.08	0.31	0.52	0.48	0.3		6.9528e-08	6.0095e-09	0.005	0.0078	0.0011	0.0015	2.2176e-07	2.183e-06	0.5487	0.2442	1.4784e-06	2.2162e-05	0.0005	0.0023
	1421			linoleoylcarnitine (C18:2)*	LC/MS pos late	46223		HMDB06469	6450015			0.3	5.98	0.09	2.1	0.18	3.26	0.05	0.04	0.14	2.85	0.09		0.3	5.98	0.06	2.1	0.18	5.17	0.05	0.03	0.14	2.85	0.09		1.7074e-09	2.2645e-10	0.0033	0.0057	0.0005	0.0008	8.1825e-06	4.2643e-05	0.0867	0.0713	9.9273e-05	0.0007	0.0251	0.0489
	1422			linolenoylcarnitine (C18:3)*	LC/MS pos late	57511						1	7.23	1	1	1	1	0.14	1	1	7.23	1		1	7.23	1	1	1	1	0.14	1	1	7.23	1		1.43e-13	1.23e-13	1	0.4517	2.05e-13	1.0531e-11	1	0.5151	1	0.3554	1	0.6682	1	0.6643
	1424			oleoylcarnitine (C18:1)	LC/MS pos late	35160		HMDB05065	6441392			0.27	1.74	0.15	1.26	0.25	1.81	0.15	0.12	0.21	1.38	0.2		0.27	1.74	0.12	1.26	0.25	2.14	0.15	0.1	0.21	1.38	0.2		6.6568e-10	1.0472e-10	3.6403e-05	0.0001	0.0571	0.0322	1.1156e-07	1.2355e-06	0.3775	0.1956	4.0317e-06	4.9647e-05	0.0253	0.0489
	1426			myristoleoylcarnitine (C14:1)*	LC/MS pos late	48182			90659872			0.32	4.03	0.33	2.75	0.32	0.99	0.08	0.12	0.12	1.46	0.12		0.32	4.03	0.32	2.75	0.32	1	0.08	0.12	0.12	1.46	0.12		7.6015e-11	1.772e-11	0.0016	0.003	1.7163e-06	1.1517e-05	0.0017	0.0033	9.0798e-05	0.0003	0.0016	0.007	0.979	0.6643
	1436			arachidoylcarnitine (C20)*	LC/MS pos late	57513		HMDB06460				0.68	0.4	0.41	0.74	0.54	1.68	1.69	0.55	0.93	0.55	0.73		0.68	0.4	0.44	0.74	0.54	1.55	1.69	0.6	0.93	0.55	0.73		0.0106	0.0002	0.0536	0.0546	0.0018	0.0021	0.0019	0.0036	0.2536	0.1505	0.0114	0.0313	0.1569	0.1817
	1437			arachidonoylcarnitine (C20:4)	LC/MS pos late	57518						0.84	2.53	0.84	1.89	0.84	1	0.33	0.44	0.44	1.34	0.44		0.84	2.53	0.84	1.89	0.84	1	0.33	0.44	0.44	1.34	0.44		1.4333e-05	6.0749e-07	0.4881	0.2781	0.0001	0.0003	0.4881	0.3152	0.0047	0.0073	0.4881	0.4573	1	0.6643
	1440			dihomo-linolenoylcarnitine (C20:3n3 or 6)*	LC/MS pos late	57521						0.27	1.46	0.27	1.08	0.35	1	0.18	0.25	0.25	1.36	0.33		0.27	1.46	0.27	1.08	0.35	1	0.18	0.25	0.25	1.36	0.33		1.9952e-08	2.0464e-09	1.179e-05	5.3876e-05	0.074	0.0399	1.179e-05	5.5956e-05	0.5099	0.2343	0.0001	0.0007	1	0.6643
	1442			eicosenoylcarnitine (C20:1)*	LC/MS pos late	57519						0.85	0.93	0.58	1.37	0.39	1.47	0.91	0.42	0.62	0.68	0.29		0.85	0.93	0.64	1.37	0.39	1.32	0.91	0.47	0.62	0.68	0.29		0.008	0.0002	0.6598	0.3455	0.9825	0.2944	0.1102	0.1017	0.2829	0.1616	0.0071	0.0219	0.2371	0.2448
	1446			docosapentaenoylcarnitine (C22:5n3)*	LC/MS pos late	57529						1	2.06	1	1.56	1	1	0.49	0.64	0.64	1.31	0.64		1	2.06	1	1.56	1	1	0.49	0.64	0.64	1.31	0.64		0.0015	3.6051e-05	1	0.4517	0.0007	0.0011	1	0.5151	0.0303	0.0307	1	0.6682	1	0.6643
	1449			lignoceroylcarnitine (C24)*	LC/MS pos late	57515						0.83	0.23	0.1	0.6	0.1	8.14	3.54	0.17	1.37	0.39	0.17		0.83	0.23	0.1	0.6	0.1	8.14	3.54	0.17	1.37	0.39	0.17		7.639e-12	2.798e-12	0.3864	0.2421	1.9946e-08	3.0784e-07	1.2043e-10	4.5726e-09	0.0229	0.0253	1.2043e-10	2.0761e-08	6.536e-10	5.366e-08
	1450			margaroylcarnitine (C17)*	LC/MS pos late	57512		HMDB06210				0.36	0.86	0.21	1.36	0.17	1.75	0.42	0.15	0.27	0.63	0.13		0.36	0.86	0.23	1.36	0.17	1.58	0.42	0.17	0.27	0.63	0.13		3.762e-12	1.447e-12	3.1665e-06	1.6772e-05	0.297	0.12	1.1583e-09	3.0787e-08	0.1279	0.0946	2.2457e-10	2.581e-08	0.0017	0.0061
	1451			nervonoylcarnitine (C24:1)*	LC/MS pos late	57531						0.65	0.62	0.36	0.36	0.36	1.79	1.05	1	1.79	1.71	1		0.65	0.62	0.36	0.36	0.36	1.79	1.05	1	1.79	1.71	1		0.0091	0.0002	0.2084	0.1537	0.1838	0.083	0.003	0.0051	0.003	0.0052	0.003	0.0119	0.0559	0.0852
	1454			pentadecanoylcarnitine (C15)*	LC/MS pos late	57522						0.24	1.6	0.17	1.77	0.13	1.39	0.15	0.1	0.13	0.91	0.07		0.24	1.6	0.17	1.77	0.13	1.4	0.15	0.09	0.13	0.91	0.07		1.3267e-11	3.925e-12	1.967e-06	1.2375e-05	0.0566	0.032	2.1768e-07	2.183e-06	0.0258	0.0276	2.2232e-08	7.6936e-07	0.3645	0.3323
	1459		Carnitine Metabolism	deoxycarnitine	LC/MS pos early	36747	C01181	HMDB01161	134			0.59	1.93	0.44	2.79	0.53	1.33	0.3	0.16	0.21	0.69	0.19		0.59	1.93	0.37	2.79	0.53	1.61	0.3	0.13	0.21	0.69	0.19		1.1257e-10	2.547e-11	0.0051	0.0079	0.0007	0.0011	4.0953e-05	0.0002	6.4006e-06	3.6678e-05	0.0011	0.0052	0.0666	0.0984
	1460			carnitine	LC/MS pos early	15500	C00318	HMDB00062	10917			0.65	1.1	0.31	2.11	0.36	2.06	0.59	0.15	0.31	0.52	0.17		0.65	1.1	0.28	2.11	0.36	2.32	0.59	0.13	0.31	0.52	0.17		1.0659e-09	1.5951e-10	0.028	0.032	0.7316	0.2386	7.8671e-07	6.1499e-06	0.0009	0.0021	8.2631e-06	8.6334e-05	0.0003	0.0015
	1475		Fatty Acid Metabolism (Acyl Choline)	docosahexaenoylcholine	LC/MS pos late	53263						0.83	0.26	0.39	0.56	0.74	2.15	3.23	0.7	1.5	0.46	1.33		0.83	0.26	0.43	0.56	0.74	1.93	3.23	0.77	1.5	0.46	1.33		5.2541e-08	4.8116e-09	0.2842	0.197	9.6342e-09	1.6521e-07	5.3177e-06	3.1408e-05	0.002	0.0037	0.0917	0.1505	8.371e-05	0.0007
	1489		Fatty Acid, Monohydroxy	2-hydroxypalmitate	LC/MS neg	35675		HMDB31057	92836			1.25	2.71	0.76	0.93	0.67	1.66	0.46	0.81	1.35	2.92	0.72		1.25	2.71	0.88	0.93	0.67	1.42	0.46	0.95	1.35	2.92	0.72		0.0096	0.0002	0.454	0.266	0.0205	0.0151	0.2533	0.201	0.7348	0.2923	0.2141	0.2734	0.0653	0.0969
	1491			2-hydroxystearate	LC/MS neg	17945	C03045		69417			1.17	1.62	0.61	1.15	0.53	1.9	0.72	0.53	1.01	1.4	0.46		1.17	1.62	0.73	1.15	0.53	1.61	0.72	0.63	1.01	1.4	0.46		0.0161	0.0003	0.6149	0.3291	0.3253	0.1271	0.0623	0.0645	0.6961	0.2856	0.0501	0.104	0.0213	0.0431
	1518			13-HODE + 9-HODE	LC/MS neg	37752			43013			2.9	3.23	3.7	1.48	1.77	0.78	0.9	2.51	1.96	2.19	1.2		2.9	3.23	4.39	1.48	1.77	0.66	0.9	2.98	1.96	2.19	1.2		0.061	0.001	0.0286	0.0325	0.0179	0.0136	0.0054	0.0085	0.2828	0.1616	0.1218	0.1847	0.4728	0.4035
	1568		Eicosanoid	prostaglandin E2	LC/MS neg	7746	C00584	HMDB01220	5280360			5.94	1.95	4.97	2.21	1.32	1.2	3.05	2.25	2.69	0.88	0.59		5.94	1.95	5.99	2.21	1.32	0.99	3.05	2.71	2.69	0.88	0.59		0.0028	6.5314e-05	0.0009	0.0018	0.7749	0.2471	0.0049	0.0078	0.1516	0.1074	0.5757	0.5072	0.4844	0.411
	1580			prostaglandin F2alpha	LC/MS neg	19398	C00639	HMDB01139	5280363			7	2.39	2.54	2.84	1.38	2.75	2.92	0.9	2.46	0.84	0.48		7	2.39	2.9	2.84	1.38	2.41	2.92	1.02	2.46	0.84	0.48		8.9846e-05	3.0993e-06	3.8432e-06	1.9904e-05	0.0699	0.0381	0.0118	0.0163	0.008	0.0113	0.4199	0.4125	0.0036	0.0114
	1584			6-keto prostaglandin F1alpha	LC/MS pos late	20476	C05961	HMDB02886	5280888			28.42	57.18	39.88	16.85	3.7	0.71	0.5	2.37	1.69	3.39	0.22		28.42	57.18	48.93	16.85	3.7	0.58	0.5	2.9	1.69	3.39	0.22		4.1539e-07	2.8787e-08	5.3104e-07	4.626e-06	3.3195e-07	3.4154e-06	4.5506e-07	4.0316e-06	1.0414e-05	5.4987e-05	0.0187	0.047	0.9485	0.6643
	1636		Endocannabinoid	oleoyl ethanolamide	LC/MS pos late	38102		HMDB02088	5283454			1.86	1.12	1.14	1.12	1.09	1.64	1.67	1.02	1.67	1	0.98		1.86	1.12	1.3	1.12	1.09	1.43	1.67	1.16	1.67	1	0.98		0.073	0.0012	0.0093	0.013	0.9099	0.2798	0.7371	0.4287	0.8802	0.3274	0.6716	0.5532	0.0202	0.0418
	1648			N-oleoyltaurine	LC/MS neg	39732			6437033			0.5	2.55	0.47	0.37	1.51	1.06	0.2	1.29	1.37	6.91	4.08		0.5	2.55	0.5	0.37	1.51	1.01	0.2	1.36	1.37	6.91	4.08		0.0081	0.0002	0.357	0.2318	0.0482	0.0284	0.3465	0.2496	0.1701	0.1146	0.165	0.224	0.9833	0.6643
	1649			N-stearoyltaurine	LC/MS neg	39730			168274			0.42	1.19	0.25	0.32	0.89	1.66	0.35	0.8	1.33	3.75	2.81		0.42	1.19	0.26	0.32	0.89	1.64	0.35	0.81	1.33	3.75	2.81		0.0019	4.617e-05	0.0151	0.0191	0.6559	0.2182	0.001	0.0021	0.0026	0.0047	0.5386	0.4861	0.2673	0.2641
	1669		Inositol Metabolism	myo-inositol	LC/MS polar	1124	C00137	HMDB00211	892			0.92	1.25	0.35	0.87	0.43	2.66	0.74	0.4	1.05	1.43	0.49		0.92	1.25	0.23	0.87	0.43	3.97	0.74	0.27	1.05	1.43	0.49		8.3317e-05	2.9001e-06	0.7474	0.3757	0.5883	0.2004	8.5682e-05	0.0003	0.5073	0.2337	0.0038	0.0136	0.0002	0.0012
	1678			inositol 1-phosphate (I1P)	LC/MS polar	43849	C01177	HMDB00213	440194			1.18	2.59	0.74	2.56	0.56	1.6	0.46	0.29	0.46	1.01	0.22		1.18	2.59	0.58	2.56	0.56	2.05	0.46	0.23	0.46	1.01	0.22		4.1376e-06	2.0535e-07	0.4686	0.2717	0.0007	0.0011	0.276	0.2096	0.0004	0.0011	0.069	0.128	0.0765	0.1088
	1698		Phospholipid Metabolism	choline	LC/MS pos early	15506	C00114	HMDB00097	305			1.05	1.01	0.64	1.4	1.02	1.64	1.03	0.45	0.75	0.72	0.73		1.05	1.01	0.65	1.4	1.02	1.6	1.03	0.46	0.75	0.72	0.73		6.7293e-05	2.3965e-06	0.7091	0.3653	0.8562	0.2681	0.0009	0.0019	0.0105	0.014	0.8422	0.622	0.0003	0.0018
	1699			choline phosphate	LC/MS pos early	34396	C00588	HMDB01565	1014			0.56	0.63	0.46	0.9	0.5	1.22	0.89	0.52	0.63	0.71	0.56		0.56	0.63	0.4	0.9	0.5	1.4	0.89	0.45	0.63	0.71	0.56		4.5846e-06	2.2607e-07	0.0002	0.0005	0.0008	0.0012	1.8063e-06	1.231e-05	0.42	0.2083	1.7841e-05	0.0002	0.0875	0.1196
	1700			cytidine 5'-diphosphocholine	LC/MS polar	34418	C00307	HMDB01413	13804			0.66	2.59	1.24	2.53	0.75	0.54	0.26	0.49	0.26	1.02	0.29		0.66	2.59	0.66	2.53	0.75	1	0.26	0.26	0.26	1.02	0.29		0.0002	7.4025e-06	0.2769	0.1932	0.0026	0.0028	0.9793	0.5151	0.0067	0.0097	0.4565	0.4381	0.266	0.2641
	1702			glycerophosphorylcholine (GPC)	LC/MS pos early	15990	C00670	HMDB00086	71920			0.79	0.28	0.51	0.82	0.65	1.57	2.83	0.62	0.97	0.34	0.79		0.79	0.28	0.59	0.82	0.65	1.33	2.83	0.73	0.97	0.34	0.79		0.0001	4.7449e-06	0.4508	0.266	1.4534e-05	6.7446e-05	0.0077	0.0114	0.5229	0.2374	0.1399	0.201	0.0427	0.0704
	1704			phosphoethanolamine	LC/MS neg	1600	C00346	HMDB00224	1015			0.21	3.23	0.52	5.05	0.16	0.41	0.06	0.1	0.04	0.64	0.03		0.21	3.23	0.6	5.05	0.16	0.35	0.06	0.12	0.04	0.64	0.03		3.58e-13	2.13e-13	7.2603e-06	3.4532e-05	1.4858e-05	6.7446e-05	0.0257	0.0313	2.0448e-07	2.4997e-06	6.2601e-07	1.136e-05	0.0029	0.0096
	1705			cytidine-5'-diphosphoethanolamine	LC/MS neg	34410	C00570	HMDB01564	123727			0.16	1.21	0.34	2.29	0.19	0.49	0.14	0.15	0.07	0.53	0.08		0.16	1.21	0.22	2.29	0.19	0.73	0.14	0.1	0.07	0.53	0.08		6.6707e-10	1.0472e-10	7.1582e-07	5.5608e-06	0.422	0.1558	0.0001	0.0003	0.0081	0.0113	2.7035e-06	3.5851e-05	0.0566	0.0855
	1706			glycerophosphoethanolamine	LC/MS polar	37455	C01233	HMDB00114	123874			0.53	0.45	0.25	1.04	0.45	2.14	1.19	0.24	0.51	0.43	0.43		0.53	0.45	0.26	1.04	0.45	2.06	1.19	0.25	0.51	0.43	0.43		0.0002	5.7666e-06	0.0589	0.0579	0.0009	0.0012	9.8184e-05	0.0003	0.8495	0.3214	0.0164	0.042	0.0131	0.0311
	1707			glycerophosphoserine*	LC/MS pos early	57404			3081457			1.38	1.33	0.7	1.89	1	1.97	1.04	0.37	0.73	0.7	0.53		1.38	1.33	0.7	1.89	1	1.99	1.04	0.37	0.73	0.7	0.53		0.4699	0.0071	0.4084	0.2492	0.514	0.1811	0.4216	0.2866	0.3189	0.1756	0.9948	0.6682	0.1101	0.1424
	1708			glycerophosphoinositol*	LC/MS polar	47155			167572			1.62	1.59	1.06	1.8	0.96	1.53	1.02	0.59	0.9	0.88	0.54		1.62	1.59	1.07	1.8	0.96	1.51	1.02	0.59	0.9	0.88	0.54		1.1597e-05	5.04e-07	0.0004	0.001	0.0009	0.0013	0.6367	0.3838	5.3235e-05	0.0002	0.6784	0.5556	0.0013	0.0051
	1727		Phosphatidylcholine (PC)	1-myristoyl-2-palmitoyl-GPC (14:0/16:0)	LC/MS pos late	19258		HMDB07869	129657			1.37	0.8	1.08	0.58	1.43	1.27	1.71	1.86	2.37	1.38	2.46		1.37	0.8	1.21	0.58	1.43	1.14	1.71	2.08	2.37	1.38	2.46		1.6719e-05	6.9519e-07	0.0476	0.0493	0.0731	0.0396	0.7982	0.4562	0.0012	0.0025	0.027	0.0633	0.0798	0.1117
	1731			1-myristoyl-2-arachidonoyl-GPC (14:0/20:4)*	LC/MS pos late	53195		HMDB07883				1.14	0.64	0.77	0.87	0.81	1.49	1.79	0.89	1.32	0.74	0.93		1.14	0.64	0.85	0.87	0.81	1.35	1.79	0.98	1.32	0.74	0.93		0.0016	3.8844e-05	0.3315	0.2201	0.0012	0.0015	0.0304	0.0357	0.2481	0.1477	0.1078	0.168	0.0031	0.0099
	1741			1,2-dipalmitoyl-GPC (16:0/16:0)	LC/MS pos late	19130		HMDB00564	452110			1.28	0.59	0.66	0.56	1.02	1.92	2.15	1.2	2.3	1.07	1.83		1.28	0.59	0.74	0.56	1.02	1.74	2.15	1.32	2.3	1.07	1.83		2.8495e-05	1.096e-06	0.1407	0.115	0.0011	0.0014	0.0123	0.0169	0.0012	0.0025	0.9078	0.6548	0.0003	0.0016
	1742			1-palmitoyl-2-palmitoleoyl-GPC (16:0/16:1)*	LC/MS pos late	52470		HMDB07969				1.22	0.7	0.86	0.76	1	1.41	1.75	1.14	1.6	0.92	1.32		1.22	0.7	0.97	0.76	1	1.26	1.75	1.28	1.6	0.92	1.32		0.0062	0.0001	0.2224	0.1615	0.0103	0.0091	0.2311	0.185	0.0759	0.0658	0.9829	0.6682	0.0205	0.042
	1743			1-palmitoyl-2-stearoyl-GPC (16:0/18:0)	LC/MS pos late	52616		HMDB07970				1.32	0.52	0.54	0.55	0.76	2.44	2.52	0.99	2.42	0.96	1.39		1.32	0.52	0.59	0.55	0.76	2.24	2.52	1.08	2.42	0.96	1.39		5.8161e-06	2.7617e-07	0.1041	0.0921	0.0001	0.0003	0.0008	0.0018	0.001	0.0022	0.1063	0.1666	1.1002e-05	0.0001
	1745			1-palmitoyl-2-oleoyl-GPC (16:0/18:1)	LC/MS pos late	52461		HMDB07972	6436017			1.14	0.57	0.82	0.79	0.94	1.39	2.01	1.03	1.44	0.71	1.19		1.14	0.57	0.92	0.79	0.94	1.23	2.01	1.16	1.44	0.71	1.19		0.0016	3.9192e-05	0.4328	0.2593	0.0006	0.001	0.139	0.1221	0.1519	0.1074	0.7146	0.5709	0.0287	0.054
	1748			1-palmitoyl-2-linoleoyl-GPC (16:0/18:2)	LC/MS pos late	42446		HMDB07973	5287971			1.23	0.72	0.89	0.95	1.04	1.39	1.72	0.93	1.3	0.75	1.09		1.23	0.72	0.99	0.95	1.04	1.24	1.72	1.04	1.3	0.75	1.09		0.0124	0.0002	0.1806	0.1375	0.0136	0.0107	0.3167	0.2319	0.6911	0.2854	0.7891	0.606	0.0244	0.0481
	1751			1-palmitoyl-2-gamma-linolenoyl-GPC (16:0/18:3n6)*	LC/MS pos late	54812		HMDB07974				1.01	0.46	0.7	0.63	0.72	1.45	2.18	1.11	1.61	0.74	1.16		1.01	0.46	0.78	0.63	0.72	1.3	2.18	1.24	1.61	0.74	1.16		0.0001	3.8465e-06	0.9394	0.4423	1.85e-05	7.9314e-05	0.0171	0.022	0.0048	0.0074	0.0491	0.1032	0.0144	0.0336
	1754			1-palmitoyl-2-dihomo-linolenoyl-GPC (16:0/20:3n3 or 6)*	LC/MS pos late	52454						1.24	0.45	0.53	0.61	0.87	2.33	2.74	0.87	2.03	0.74	1.43		1.24	0.45	0.58	0.61	0.87	2.12	2.74	0.96	2.03	0.74	1.43		1.5884e-06	8.6656e-08	0.1881	0.1419	9.8989e-06	5.0926e-05	0.0003	0.0008	0.0042	0.0067	0.4101	0.4063	9.4726e-06	0.0001
	1758			1-palmitoyl-2-arachidonoyl-GPC (16:0/20:4n6)	LC/MS pos late	52462		HMDB07982	10747814			1.11	0.59	0.6	0.84	0.62	1.84	1.89	0.72	1.33	0.7	0.74		1.11	0.59	0.69	0.84	0.62	1.6	1.89	0.83	1.33	0.7	0.74		0.0005	1.3166e-05	0.5222	0.2933	0.0015	0.0019	0.0019	0.0036	0.266	0.1558	0.0082	0.0243	0.0004	0.0019
	1764			1-palmitoyl-2-docosahexaenoyl-GPC (16:0/22:6)	LC/MS pos late	52610		HMDB07991	6441886			1.49	0.82	1.53	0.81	1.15	0.97	1.81	1.9	1.84	1.02	1.42		1.49	0.82	1.76	0.81	1.15	0.85	1.81	2.18	1.84	1.02	1.42		0.0009	2.3867e-05	0.0194	0.0234	0.1562	0.0722	0.0298	0.0352	0.1737	0.1152	0.3797	0.3885	0.8472	0.6245
	1770			1-palmitoleoyl-2-linolenoyl-GPC (16:1/18:3)*	LC/MS pos late	53180		HMDB08008				1.45	1.22	0.93	1.26	1.05	1.56	1.19	0.74	1.15	0.97	0.84		1.45	1.22	1	1.26	1.05	1.44	1.19	0.8	1.15	0.97	0.84		0.052	0.0009	0.0157	0.0197	0.2744	0.1135	0.5631	0.3505	0.1714	0.1147	0.7291	0.5786	0.004	0.0124
	1780			1-stearoyl-2-oleoyl-GPC (18:0/18:1)	LC/MS pos late	52438		HMDB08038				0.88	0.59	0.72	1.02	0.8	1.21	1.5	0.71	0.86	0.58	0.78		0.88	0.59	0.82	1.02	0.8	1.06	1.5	0.81	0.86	0.58	0.78		0.012	0.0002	0.4639	0.2696	0.0017	0.0021	0.043	0.0471	0.9951	0.3554	0.2223	0.2777	0.1766	0.1991
	1791			1-stearoyl-2-arachidonoyl-GPC (18:0/20:4)	LC/MS pos late	42450		HMDB08048	16219824			0.8	0.49	0.47	0.94	0.61	1.69	1.64	0.5	0.85	0.52	0.65		0.8	0.49	0.54	0.94	0.61	1.48	1.64	0.57	0.85	0.52	0.65		0.0003	8.436e-06	0.2497	0.1775	0.0003	0.0005	0.0002	0.0006	0.6605	0.2774	0.0148	0.0387	0.004	0.0124
	1797			1-stearoyl-2-docosahexaenoyl-GPC (18:0/22:6)	LC/MS pos late	52611		HMDB08057				0.95	0.67	1.28	0.9	1.01	0.74	1.42	1.43	1.06	0.75	1.12		0.95	0.67	1.49	0.9	1.01	0.64	1.42	1.65	1.06	0.75	1.12		0.0487	0.0008	0.7827	0.3857	0.0183	0.0138	0.3934	0.2734	0.5251	0.2377	0.9538	0.6682	0.2623	0.2637
	1804			1-oleoyl-2-linoleoyl-GPC (18:1/18:2)*	LC/MS pos late	52453						1.32	0.88	1	1.22	1.37	1.32	1.51	0.83	1.09	0.72	1.13		1.32	0.88	1.12	1.22	1.37	1.18	1.51	0.92	1.09	0.72	1.13		0.0204	0.0004	0.0834	0.0775	0.2089	0.0916	0.8797	0.4841	0.2553	0.1508	0.0549	0.1088	0.0618	0.0925
	1814			1-oleoyl-2-docosahexaenoyl-GPC (18:1/22:6)*	LC/MS pos late	52697		HMDB08123				1.37	0.66	1.71	0.74	1.54	0.8	2.06	2.31	1.84	0.9	2.08		1.37	0.66	1.95	0.74	1.54	0.7	2.06	2.63	1.84	0.9	2.08		6.2374e-06	2.9436e-07	0.0658	0.063	0.0094	0.0084	0.0059	0.0091	0.0731	0.0645	0.0116	0.0315	0.2854	0.2743
	1815			1,2-dilinoleoyl-GPC (18:2/18:2)	LC/MS pos late	52603		HMDB08138	5288075			1.69	1.27	0.98	1.3	1.33	1.72	1.32	0.76	1.3	0.98	1.03		1.69	1.27	1.09	1.3	1.33	1.55	1.32	0.84	1.3	0.98	1.03		0.0635	0.0011	0.0098	0.0136	0.3273	0.1275	0.8113	0.4598	0.3152	0.1741	0.1353	0.1986	0.0055	0.0161
	1857		Phosphatidylethanolamine (PE)	1,2-dipalmitoyl-GPE (16:0/16:0)*	LC/MS pos late	57341		HMDB08923	445468			1.36	0.79	0.97	0.95	1.15	1.41	1.72	1.02	1.43	0.83	1.21		1.36	0.79	1.07	0.95	1.15	1.27	1.72	1.12	1.43	0.83	1.21		0.0305	0.0005	0.1047	0.0921	0.0636	0.0349	0.7226	0.4221	0.7041	0.2876	0.4456	0.4328	0.0519	0.0809
	1860			1-palmitoyl-2-stearoyl-GPE (16:0/18:0)*	LC/MS pos late	57388		HMDB08925	5326793			1.33	0.56	0.81	0.7	1.1	1.65	2.39	1.15	1.89	0.79	1.56		1.33	0.56	0.89	0.7	1.1	1.49	2.39	1.27	1.89	0.79	1.56		0.0009	2.4513e-05	0.1887	0.1419	0.0019	0.0021	0.2563	0.2013	0.1008	0.0807	0.6459	0.5459	0.019	0.0394
	1861			1-palmitoyl-2-oleoyl-GPE (16:0/18:1)	LC/MS pos late	19263		HMDB05320	5283496			1.18	0.67	0.88	0.84	0.87	1.35	1.77	1.05	1.42	0.8	1.04		1.18	0.67	0.99	0.84	0.87	1.2	1.77	1.18	1.42	0.8	1.04		0.0108	0.0002	0.2955	0.2008	0.0052	0.0052	0.2626	0.2029	0.2445	0.1461	0.3726	0.3858	0.0364	0.063
	1862			1-palmitoyl-2-linoleoyl-GPE (16:0/18:2)	LC/MS pos late	42449		HMDB05322	9546747			1.58	0.9	1.05	1.19	0.92	1.51	1.76	0.88	1.33	0.76	0.77		1.58	0.9	1.17	1.19	0.92	1.36	1.76	0.98	1.33	0.76	0.77		0.007	0.0001	0.006	0.0089	0.2876	0.1174	0.8467	0.4738	0.2825	0.1616	0.6299	0.5376	0.0095	0.0253
	1865			1-palmitoyl-2-arachidonoyl-GPE (16:0/20:4)*	LC/MS pos late	52464		HMDB05323	9546800			1.19	0.55	0.61	0.79	0.61	1.96	2.15	0.77	1.51	0.7	0.78		1.19	0.55	0.7	0.79	0.61	1.69	2.15	0.89	1.51	0.7	0.78		0.0005	1.3464e-05	0.3488	0.2284	0.0015	0.0019	0.0039	0.0065	0.1845	0.1195	0.013	0.0346	0.0004	0.0019
	1867			1-palmitoyl-2-docosahexaenoyl-GPE (16:0/22:6)*	LC/MS pos late	52465		HMDB05324	9546799			1.05	0.78	0.94	1.17	0.54	1.12	1.34	0.8	0.9	0.67	0.46		1.05	0.78	1.09	1.17	0.54	0.97	1.34	0.93	0.9	0.67	0.46		0.007	0.0001	0.8021	0.3934	0.0937	0.0475	0.4705	0.3065	0.4892	0.2284	0.0042	0.0147	0.3336	0.3066
	1869			1-palmitoleoyl-2-oleoyl-GPE (16:1/18:1)*	LC/MS pos late	52469						1.28	0.68	1.22	0.78	1.27	1.05	1.89	1.56	1.63	0.86	1.62		1.28	0.68	1.41	0.78	1.27	0.91	1.89	1.8	1.63	0.86	1.62		0.0034	7.6105e-05	0.186	0.1408	0.0225	0.0164	0.5193	0.3288	0.1551	0.109	0.1974	0.2588	0.4862	0.4115
	1874			1-stearoyl-2-oleoyl-GPE (18:0/18:1)	LC/MS pos late	42448		HMDB08993				1.06	0.64	1.05	0.79	1.02	1.01	1.65	1.33	1.34	0.81	1.29		1.06	0.64	1.19	0.79	1.02	0.89	1.65	1.51	1.34	0.81	1.29		0.0156	0.0003	0.7409	0.3746	0.0051	0.0051	0.9917	0.5151	0.1822	0.1189	0.9158	0.6574	0.7331	0.5584
	1877			1-stearoyl-2-linoleoyl-GPE (18:0/18:2)*	LC/MS pos late	52446		HMDB08994	9546749			1.41	0.82	1.04	1.25	1.08	1.37	1.72	0.83	1.13	0.66	0.87		1.41	0.82	1.15	1.25	1.08	1.23	1.72	0.92	1.13	0.66	0.87		0.0108	0.0002	0.0317	0.0357	0.0926	0.0473	0.9869	0.5151	0.162	0.1118	0.6185	0.5305	0.0329	0.0584
	1882			1-stearoyl-2-arachidonoyl-GPE (18:0/20:4)	LC/MS pos late	52447		HMDB09003	5289133			1.08	0.45	0.57	0.85	0.82	1.88	2.38	0.67	1.26	0.53	0.96		1.08	0.45	0.65	0.85	0.82	1.66	2.38	0.76	1.26	0.53	0.96		5.5324e-05	2.017e-06	0.6595	0.3455	3.7789e-05	0.0001	0.0016	0.0031	0.3368	0.1828	0.2661	0.31	0.0005	0.0025
	1886			1-stearoyl-2-docosahexaenoyl-GPE (18:0/22:6)*	LC/MS pos late	52466		HMDB05334	9546798			1.08	0.73	1.13	0.99	0.82	0.95	1.47	1.15	1.09	0.74	0.83		1.08	0.73	1.28	0.99	0.82	0.85	1.47	1.29	1.09	0.74	0.83		0.0878	0.0014	0.7005	0.362	0.0294	0.0201	0.7201	0.4215	0.8862	0.3281	0.3059	0.337	0.979	0.6643
	1887			1,2-dioleoyl-GPE (18:1/18:1)	LC/MS pos late	52609			9546757			1.3	0.61	1.07	0.75	1.17	1.21	2.12	1.43	1.73	0.82	1.55		1.3	0.61	1.21	0.75	1.17	1.08	2.12	1.61	1.73	0.82	1.55		0.0003	9.5662e-06	0.1175	0.1003	0.002	0.0023	0.8871	0.4852	0.0845	0.0704	0.3436	0.3634	0.1518	0.1772
	1888			1-oleoyl-2-linoleoyl-GPE (18:1/18:2)*	LC/MS pos late	52687		HMDB05349	9546753			1.51	0.78	0.92	1.13	1.06	1.64	1.94	0.82	1.34	0.69	0.94		1.51	0.78	1.01	1.13	1.06	1.5	1.94	0.89	1.34	0.69	0.94		0.0011	2.7416e-05	0.0058	0.0087	0.0426	0.0262	0.4593	0.3027	0.4483	0.2163	0.6693	0.5532	0.0009	0.0039
	1891			1-oleoyl-2-arachidonoyl-GPE (18:1/20:4)*	LC/MS pos late	55041		HMDB09069				1.28	0.5	0.71	0.76	0.8	1.79	2.54	0.94	1.69	0.67	1.06		1.28	0.5	0.81	0.76	0.8	1.57	2.54	1.07	1.69	0.67	1.06		0.0002	5.6149e-06	0.1718	0.1339	0.0002	0.0004	0.0309	0.0361	0.1098	0.086	0.2172	0.2743	0.0011	0.0044
	1894			1-oleoyl-2-docosahexaenoyl-GPE (18:1/22:6)*	LC/MS pos late	53209						1.28	0.77	1.23	0.98	0.98	1.04	1.66	1.26	1.3	0.79	1		1.28	0.77	1.39	0.98	0.98	0.92	1.66	1.42	1.3	0.79	1		0.039	0.0007	0.1687	0.1324	0.0545	0.031	0.3568	0.2542	0.8639	0.3236	0.9171	0.6574	0.6359	0.5011
	1895			1,2-dilinoleoyl-GPE (18:2/18:2)*	LC/MS pos late	53174		HMDB09093	9546812			2.13	1.84	1.01	2.47	1	2.1	1.16	0.41	0.86	0.74	0.4		2.13	1.84	1.12	2.47	1	1.9	1.16	0.45	0.86	0.74	0.4		3.7843e-05	1.4131e-06	0.0005	0.0012	0.0074	0.0069	0.9432	0.5075	8.3234e-05	0.0003	0.9924	0.6682	0.0006	0.0028
	1928		Phosphatidylserine (PS)	1-palmitoyl-2-oleoyl-GPS (16:0/18:1)	LC/MS pos late	19261	C13880	HMDB12357	5283499			1.48	0.61	0.84	0.79	1.03	1.76	2.43	1.07	1.89	0.78	1.31		1.48	0.61	0.94	0.79	1.03	1.58	2.43	1.2	1.89	0.78	1.31		1.4373e-05	6.0749e-07	0.0076	0.0108	0.0005	0.0009	0.1291	0.1148	0.0783	0.0668	0.8429	0.622	0.0002	0.0011
	1933			1-stearoyl-2-oleoyl-GPS (18:0/18:1)	LC/MS pos late	19265		HMDB10163	9547087			1.11	0.59	0.79	0.9	1	1.4	1.88	0.88	1.23	0.65	1.11		1.11	0.59	0.89	0.9	1	1.25	1.88	0.99	1.23	0.65	1.11		0.0014	3.3843e-05	0.5087	0.2864	0.0006	0.001	0.0714	0.0708	0.4592	0.2195	0.9929	0.6682	0.0173	0.0378
	1934			1-stearoyl-2-linoleoyl-GPS (18:0/18:2)	LC/MS pos late	53009			9547091			1.53	0.9	0.89	1.46	1.19	1.72	1.7	0.61	1.05	0.62	0.82		1.53	0.9	0.99	1.46	1.19	1.55	1.7	0.68	1.05	0.62	0.82		0.0007	1.8252e-05	0.0064	0.0093	0.3119	0.1244	0.2659	0.2034	0.016	0.0189	0.2444	0.2936	0.0004	0.0019
	1936			1-stearoyl-2-arachidonoyl-GPS (18:0/20:4)	LC/MS pos late	52235		HMDB12383				1.01	0.4	0.41	1.26	0.71	2.48	2.52	0.32	0.8	0.32	0.56		1.01	0.4	0.46	1.26	0.71	2.18	2.52	0.37	0.8	0.32	0.56		1.0468e-07	8.3013e-09	0.9654	0.45	4.0912e-06	2.3386e-05	7.2083e-06	3.9099e-05	0.2012	0.1272	0.0499	0.104	6.4643e-06	7.9137e-05
	1939			1,2-dioleoyl-GPS (18:1/18:1)	LC/MS pos late	19191			6438639			1.48	0.59	1	0.71	1.57	1.48	2.5	1.42	2.1	0.84	2.22		1.48	0.59	1.12	0.71	1.57	1.33	2.5	1.58	2.1	0.84	2.22		1.6832e-06	9.0546e-08	0.0172	0.0211	0.0008	0.0012	0.8335	0.4673	0.0269	0.0281	0.0069	0.0216	0.0106	0.0271
	1946		Phosphatidylglycerol (PG)	1-palmitoyl-2-oleoyl-GPG (16:0/18:1)	LC/MS pos late	52448			5283509			1.18	0.8	0.8	0.63	0.49	1.48	1.48	1.28	1.89	1.28	0.78		1.18	0.8	0.9	0.63	0.49	1.31	1.48	1.45	1.89	1.28	0.78		9.4715e-05	3.2527e-06	0.2999	0.2026	0.1076	0.0527	0.0896	0.086	0.0041	0.0066	0.0001	0.0007	0.0093	0.0249
	1953			1-stearoyl-2-oleoyl-GPG (18:0/18:1)	LC/MS polar	52623						1.4	0.72	0.99	0.97	0.98	1.42	1.96	1.02	1.45	0.74	1.02		1.4	0.72	1.11	0.97	0.98	1.26	1.96	1.15	1.45	0.74	1.02		0.0081	0.0002	0.057	0.0571	0.0198	0.0148	0.7498	0.4332	0.8135	0.3114	0.9318	0.6656	0.0291	0.0544
	1957		Phosphatidylinositol (PI)	1,2-dipalmitoyl-GPI (16:0/16:0)*	LC/MS pos late	57375		HMDB09778				0.96	0.48	1.07	1.24	1.12	0.9	2	0.87	0.77	0.39	0.9		0.96	0.48	1.26	1.24	1.12	0.76	2	1.02	0.77	0.39	0.9		0.0224	0.0004	0.605	0.326	0.0102	0.0091	0.9506	0.5104	0.4358	0.2131	0.6625	0.5521	0.6485	0.5075
	1960			1-palmitoyl-2-oleoyl-GPI (16:0/18:1)*	LC/MS pos late	52669		HMDB09783				1.16	0.53	0.95	0.87	1.32	1.23	2.21	1.09	1.34	0.61	1.52		1.16	0.53	1.08	0.87	1.32	1.08	2.21	1.24	1.34	0.61	1.52		2.5804e-05	1.0128e-06	0.3246	0.2162	0.0001	0.0003	0.456	0.3015	0.3393	0.183	0.0766	0.135	0.0906	0.1227
	1964			1-palmitoyl-2-arachidonoyl-GPI (16:0/20:4)*	LC/MS pos late	52467		HMDB09789				1	0.68	0.9	0.83	0.75	1.12	1.48	1.08	1.2	0.81	0.9		1	0.68	1.03	0.83	0.75	0.98	1.48	1.23	1.2	0.81	0.9		0.0982	0.0016	0.9935	0.4517	0.0129	0.0105	0.3032	0.2251	0.2722	0.158	0.101	0.1605	0.3069	0.289
	1967			1-stearoyl-2-oleoyl-GPI (18:0/18:1)*	LC/MS polar	52726						1.46	0.38	0.65	0.78	1.29	2.23	3.89	0.84	1.88	0.48	1.66		1.46	0.38	0.7	0.78	1.29	2.08	3.89	0.91	1.88	0.48	1.66		8.86e-06	3.9625e-07	0.0899	0.0818	5.2271e-05	0.0002	0.0649	0.0666	0.2673	0.1561	0.2916	0.327	0.0011	0.0044
	1968			1-stearoyl-2-linoleoyl-GPI (18:0/18:2)	LC/MS pos late	52468		HMDB09809				1.4	0.82	0.9	1.48	1.38	1.55	1.7	0.61	0.94	0.55	0.93		1.4	0.82	1.02	1.48	1.38	1.37	1.7	0.69	0.94	0.55	0.93		0.3804	0.0058	0.9655	0.45	0.5123	0.1809	0.3383	0.2444	0.3745	0.1948	0.4606	0.4387	0.3176	0.2958
	1969			1,2-dioleoyl-GPI (18:1/18:1)	LC/MS pos late	52619		HMDB09837				1.04	0.52	1.36	0.7	1.84	0.77	2	1.93	1.49	0.74	2.62		1.04	0.52	1.51	0.7	1.84	0.69	2	2.15	1.49	0.74	2.62		4.2419e-05	1.5764e-06	0.793	0.3899	0.0021	0.0024	0.2296	0.1843	0.1105	0.0862	0.0098	0.0272	0.1471	0.1753
	1979			1-stearoyl-2-arachidonoyl-GPI (18:0/20:4)	LC/MS pos late	52449		HMDB09815				1.16	0.67	0.86	0.93	0.89	1.35	1.74	0.93	1.25	0.72	0.96		1.16	0.67	0.98	0.93	0.89	1.19	1.74	1.06	1.25	0.72	0.96		0.0152	0.0003	0.3433	0.226	0.0064	0.0062	0.1959	0.1637	0.5856	0.2563	0.4566	0.4381	0.0306	0.0562
	1984			1-oleoyl-2-arachidonoyl-GPI (18:1/20:4) *	LC/MS pos late	54994		HMDB09844				1.16	0.63	0.99	0.71	1.18	1.17	1.84	1.39	1.63	0.89	1.67		1.16	0.63	1.11	0.71	1.18	1.05	1.84	1.56	1.63	0.89	1.67		0.0006	1.5542e-05	0.3571	0.2318	0.0025	0.0027	0.7351	0.4285	0.0268	0.0281	0.2884	0.325	0.2124	0.2261
	2015		Lysophospholipid	1-palmitoyl-GPC (16:0)	LC/MS pos late	33955		HMDB10382	86554			1.28	0.59	0.84	0.9	1.01	1.52	2.15	0.94	1.43	0.66	1.13		1.28	0.59	0.99	0.9	1.01	1.29	2.15	1.1	1.43	0.66	1.13		0.0134	0.0003	0.2573	0.1817	0.0108	0.0094	0.1828	0.1563	0.4895	0.2284	0.9792	0.6682	0.0183	0.0388
	2016			2-palmitoyl-GPC (16:0)*	LC/MS neg	35253		HMDB61702	15061532			1.66	0.83	0.6	0.51	1.57	2.77	2	1.17	3.23	1.62	3.06		1.66	0.83	0.74	0.51	1.57	2.24	2	1.44	3.23	1.62	3.06		0.0717	0.0012	0.2173	0.1586	0.7355	0.2389	0.2789	0.2107	0.1959	0.1256	0.2871	0.3245	0.0259	0.0499
	2017			1-palmitoleoyl-GPC (16:1)*	LC/MS pos late	33230		HMDB10383	24779461			1.18	0.63	0.85	0.84	0.96	1.39	1.87	1.01	1.4	0.75	1.14		1.18	0.63	1	0.84	0.96	1.18	1.87	1.18	1.4	0.75	1.14		0.1148	0.0019	0.4769	0.2746	0.0398	0.0251	0.2635	0.203	0.358	0.1909	0.6708	0.5532	0.0741	0.1067
	2018			2-palmitoleoyl-GPC (16:1)*	LC/MS pos late	35819		HMDB10383				1.04	0.54	0.84	0.64	0.97	1.23	1.92	1.32	1.63	0.85	1.51		1.04	0.54	0.96	0.64	0.97	1.08	1.92	1.5	1.63	0.85	1.51		0.0142	0.0003	0.76	0.3777	0.0065	0.0062	0.4037	0.2787	0.0373	0.0362	0.9607	0.6682	0.2578	0.2599
	2023			1-stearoyl-GPC (18:0)	LC/MS pos late	33961		HMDB10384	497299			1.03	0.61	0.63	1.16	1.01	1.62	1.69	0.55	0.89	0.52	0.87		1.03	0.61	0.73	1.16	1.01	1.41	1.69	0.63	0.89	0.52	0.87		0.0003	7.8113e-06	0.8525	0.4131	0.0027	0.0029	0.0022	0.0041	0.3791	0.1958	0.9864	0.6682	0.0014	0.0052
	2025			1-oleoyl-GPC (18:1)	LC/MS neg	48258		HMDB02815	16081932			1.24	0.52	0.73	0.92	2.15	1.69	2.4	0.8	1.35	0.56	2.35		1.24	0.52	0.86	0.92	2.15	1.45	2.4	0.93	1.35	0.56	2.35		0.0033	7.4731e-05	0.567	0.3102	0.0273	0.019	0.279	0.2107	0.4622	0.2195	0.0378	0.0842	0.1043	0.1377
	2063			1-palmitoyl-GPE (16:0)	LC/MS pos late	35631		HMDB11503	9547069			0.98	0.89	0.97	1.3	0.7	1.01	1.1	0.75	0.75	0.68	0.54		0.98	0.89	1.15	1.3	0.7	0.85	1.1	0.88	0.75	0.68	0.54		0.1601	0.0025	0.9352	0.4412	0.4791	0.172	0.5189	0.3288	0.2844	0.162	0.098	0.1571	0.5723	0.4616
	2070			1-stearoyl-GPE (18:0)	LC/MS pos late	42398		HMDB11130	9547068			1.01	0.75	0.8	1.25	0.86	1.25	1.34	0.64	0.8	0.6	0.69		1.01	0.75	0.92	1.25	0.86	1.09	1.34	0.74	0.8	0.6	0.69		0.017	0.0003	0.9742	0.4517	0.0566	0.032	0.0798	0.0779	0.1622	0.1118	0.2855	0.3245	0.0749	0.1073
	2071			2-stearoyl-GPE (18:0)*	LC/MS neg	41220		HMDB11129				0.74	0.99	0.51	1.4	1.14	1.44	0.74	0.37	0.53	0.71	0.81		0.74	0.99	0.58	1.4	1.14	1.26	0.74	0.42	0.53	0.71	0.81		0.2749	0.0043	0.3633	0.2346	0.3233	0.1269	0.1172	0.106	0.6384	0.2729	0.8442	0.622	0.4917	0.412
	2072			1-oleoyl-GPE (18:1)	LC/MS pos late	35628		HMDB11506	9547071			1.13	0.7	0.73	0.98	0.88	1.55	1.62	0.74	1.15	0.71	0.89		1.13	0.7	0.83	0.98	0.88	1.35	1.62	0.85	1.15	0.71	0.89		0.0518	0.0009	0.4848	0.2769	0.04	0.0251	0.0678	0.0682	0.9194	0.3352	0.5767	0.5072	0.0149	0.0341
	2085			1-arachidonoyl-GPE (20:4n6)*	LC/MS neg	35186		HMDB11517	42607465			0.84	0.76	0.33	0.92	0.91	2.57	1.1	0.35	0.91	0.83	0.99		0.84	0.76	0.38	0.92	0.91	2.2	1.1	0.41	0.91	0.83	0.99		0.0192	0.0004	0.7326	0.372	0.2054	0.0911	0.0022	0.0041	0.6962	0.2856	0.8319	0.622	0.005	0.0151
	2094			1-palmitoyl-GPS (16:0)*	LC/MS neg	46130			9547100			1.21	1.27	0.38	0.68	1	3.16	0.95	0.56	1.78	1.88	1.48		1.21	1.27	0.45	0.68	1	2.68	0.95	0.66	1.78	1.88	1.48		0.4449	0.0068	0.7597	0.3777	0.5036	0.1782	0.1876	0.1588	0.7047	0.2876	0.9404	0.6671	0.1088	0.1418
	2095			1-stearoyl-GPS (18:0)*	LC/MS pos late	45966			9547101			1.08	1.18	0.78	1.25	0.94	1.39	0.92	0.62	0.87	0.95	0.75		1.08	1.18	0.91	1.25	0.94	1.19	0.92	0.73	0.87	0.95	0.75		0.1302	0.0021	0.718	0.3661	0.5815	0.199	0.0946	0.0902	0.3063	0.1707	0.6477	0.546	0.0459	0.0738
	2096			1-oleoyl-GPS (18:1)	LC/MS neg	19260		HMDB61694	9547099			1.61	0.9	0.81	0.76	2.09	2	1.8	1.06	2.12	1.18	2.76		1.61	0.9	0.95	0.76	2.09	1.69	1.8	1.26	2.12	1.18	2.76		0.0309	0.0005	0.1919	0.1438	0.4356	0.1589	0.4295	0.2897	0.288	0.1625	0.0839	0.1432	0.0422	0.0698
	2105			1-oleoyl-GPG (18:1)*	LC/MS neg	45968						1.34	1.18	0.29	0.9	0.78	4.67	1.13	0.32	1.49	1.32	0.87		1.34	1.18	0.3	0.9	0.78	4.47	1.13	0.33	1.49	1.32	0.87		0.0049	0.0001	0.3818	0.2419	0.9242	0.2823	0.002	0.0037	0.5672	0.2506	0.2678	0.31	0.0002	0.0013
	2108			1-palmitoyl-GPI (16:0)	LC/MS neg	35305		HMDB61695				1.59	0.65	1.03	1.08	1.21	1.54	2.44	0.95	1.47	0.6	1.12		1.59	0.65	1.26	1.08	1.21	1.26	2.44	1.17	1.47	0.6	1.12		0.1329	0.0021	0.2992	0.2026	0.0844	0.0443	0.6461	0.3876	0.8719	0.325	0.6222	0.5323	0.14	0.1708
	2111			1-stearoyl-GPI (18:0)	LC/MS pos late	19324		HMDB61696				1.9	1.69	2.15	2.29	1.2	0.88	1.12	0.94	0.83	0.74	0.53		1.9	1.69	2.58	2.29	1.2	0.74	1.12	1.13	0.83	0.74	0.53		0.4143	0.0063	0.1678	0.1321	0.2013	0.0895	0.1035	0.0965	0.0988	0.0795	0.7098	0.5709	0.7894	0.5895
	2113			1-oleoyl-GPI (18:1)*	LC/MS neg	36602						1.87	0.58	1.43	0.96	1.96	1.31	3.23	1.5	1.95	0.61	2.05		1.87	0.58	1.75	0.96	1.96	1.07	3.23	1.83	1.95	0.61	2.05		0.0216	0.0004	0.2385	0.1715	0.0535	0.0306	0.8334	0.4673	0.4598	0.2195	0.1717	0.2312	0.329	0.3035
	2119			1-arachidonoyl-GPI (20:4)*	LC/MS neg	34214		HMDB61690				1.95	0.57	1.41	1.07	1.04	1.38	3.44	1.31	1.82	0.53	0.97		1.95	0.57	1.74	1.07	1.04	1.12	3.44	1.62	1.82	0.53	0.97		0.0676	0.0011	0.2506	0.1775	0.0399	0.0251	0.9604	0.5136	0.6624	0.2774	0.9324	0.6656	0.2315	0.2397
	2200		Plasmalogen	1-(1-enyl-palmitoyl)-2-oleoyl-GPE (P-16:0/18:1)*	LC/MS pos late	52477		HMDB11342				1.08	0.69	0.64	0.95	0.81	1.7	1.57	0.67	1.14	0.72	0.85		1.08	0.69	0.73	0.95	0.81	1.49	1.57	0.76	1.14	0.72	0.85		0.0083	0.0002	0.6526	0.3449	0.0153	0.0121	0.0061	0.0094	0.7278	0.2908	0.2377	0.2907	0.002	0.007
	2201			1-(1-enyl-palmitoyl)-2-linoleoyl-GPE (P-16:0/18:2)*	LC/MS pos late	52677		HMDB11343				1.29	0.94	0.59	1.42	0.93	2.19	1.37	0.41	0.91	0.66	0.65		1.29	0.94	0.67	1.42	0.93	1.94	1.37	0.47	0.91	0.66	0.65		0.0004	1.0107e-05	0.1593	0.1263	0.4026	0.1515	0.0027	0.0047	0.0701	0.0624	0.6629	0.5521	6.8413e-05	0.0006
	2202			1-(1-enyl-palmitoyl)-2-palmitoyl-GPC (P-16:0/16:0)*	LC/MS pos late	52716		HMDB11206	11146967			1.05	0.59	0.5	0.55	0.68	2.08	1.78	0.91	1.89	1.07	1.22		1.05	0.59	0.58	0.55	0.68	1.82	1.78	1.04	1.89	1.07	1.22		0.0003	7.8353e-06	0.8034	0.3934	0.002	0.0023	0.0002	0.0007	0.0023	0.0043	0.0341	0.0778	0.0001	0.0009
	2203			1-(1-enyl-palmitoyl)-2-palmitoleoyl-GPC (P-16:0/16:1)*	LC/MS pos late	52713		HMDB11207				0.87	0.52	0.58	0.69	0.98	1.5	1.69	0.85	1.27	0.75	1.43		0.87	0.52	0.66	0.69	0.98	1.32	1.69	0.97	1.27	0.75	1.43		0.0003	9.9336e-06	0.4174	0.2521	0.0002	0.0004	0.0011	0.0022	0.0273	0.0281	0.9039	0.6534	0.0079	0.0216
	2204			1-(1-enyl-palmitoyl)-2-arachidonoyl-GPE (P-16:0/20:4)*	LC/MS pos late	52673		HMDB11352				1.18	0.7	0.66	0.92	0.94	1.78	1.67	0.71	1.27	0.76	1.02		1.18	0.7	0.76	0.92	0.94	1.56	1.67	0.82	1.27	0.76	1.02		0.012	0.0002	0.3852	0.2419	0.0278	0.0192	0.0162	0.021	0.6004	0.2615	0.766	0.5987	0.002	0.007
	2206			1-(1-enyl-palmitoyl)-2-oleoyl-GPC (P-16:0/18:1)*	LC/MS pos late	52478						0.94	0.53	0.76	0.76	0.85	1.24	1.77	1	1.24	0.7	1.11		0.94	0.53	0.87	0.76	0.85	1.09	1.77	1.14	1.24	0.7	1.11		0.005	0.0001	0.7147	0.3653	0.0003	0.0006	0.0523	0.0556	0.1128	0.0876	0.3221	0.3483	0.1075	0.1412
	2208			1-(1-enyl-stearoyl)-2-oleoyl-GPE (P-18:0/18:1)	LC/MS pos late	52614		HMDB11375				0.98	0.47	0.59	1.06	0.55	1.66	2.1	0.56	0.93	0.44	0.52		0.98	0.47	0.68	1.06	0.55	1.45	2.1	0.64	0.93	0.44	0.52		1.41e-05	6.0595e-07	0.8879	0.4254	4.1238e-05	0.0001	0.0012	0.0024	0.7651	0.2979	0.0012	0.0057	0.0016	0.0061
	2216			1-(1-enyl-stearoyl)-2-arachidonoyl-GPE (P-18:0/20:4)*	LC/MS pos late	52475		HMDB05779	9547058			1.05	0.48	0.51	1.07	0.66	2.05	2.18	0.48	0.98	0.45	0.62		1.05	0.48	0.58	1.07	0.66	1.8	2.18	0.55	0.98	0.45	0.62		9.4018e-06	4.1584e-07	0.7825	0.3857	6.2211e-05	0.0002	0.0002	0.0005	0.7554	0.2964	0.0192	0.0475	8.1346e-05	0.0007
	2232		Lysoplasmalogen	1-(1-enyl-palmitoyl)-GPE (P-16:0)*	LC/MS pos late	39270						1.4	1.08	0.9	1.31	0.92	1.55	1.3	0.69	1.06	0.82	0.7		1.4	1.08	1.06	1.31	0.92	1.32	1.3	0.81	1.06	0.82	0.7		0.0626	0.0011	0.0887	0.0811	0.7882	0.2503	0.2685	0.2045	0.181	0.1185	0.6171	0.5305	0.0077	0.0213
	2234			1-(1-enyl-oleoyl)-GPE (P-18:1)*	LC/MS pos late	44621						1.1	0.57	0.57	0.95	0.86	1.94	1.94	0.59	1.15	0.59	0.9		1.1	0.57	0.63	0.95	0.86	1.73	1.94	0.67	1.15	0.59	0.9		7.6182e-05	2.676e-06	0.5463	0.3027	0.0004	0.0007	0.0004	0.001	0.7524	0.2961	0.3223	0.3483	8.7422e-05	0.0007
	2236			1-(1-enyl-stearoyl)-GPE (P-18:0)*	LC/MS pos late	39271						1.15	0.57	0.73	1.31	0.66	1.57	2.03	0.56	0.88	0.43	0.5		1.15	0.57	0.84	1.31	0.66	1.37	2.03	0.64	0.88	0.43	0.5		3.0233e-05	1.1571e-06	0.3803	0.2419	0.0008	0.0012	0.0208	0.0255	0.1058	0.084	0.0122	0.0329	0.0025	0.0086
	2237			1-(1-enyl-oleoyl)-2-oleoyl-GPE (P-18:1/18:1)*	LC/MS pos late	54691		HMDB11441				1.02	0.52	0.54	1.05	0.75	1.9	1.97	0.51	0.97	0.49	0.72		1.02	0.52	0.61	1.05	0.75	1.67	1.97	0.58	0.97	0.49	0.72		5.2947e-05	1.9395e-06	0.9293	0.4402	0.0002	0.0004	0.0004	0.001	0.8577	0.323	0.0969	0.1562	0.0003	0.0017
	2239		Glycerolipid Metabolism	glycerol	LC/MS neg	15122	C00116	HMDB00131	753			1.03	0.63	0.58	0.84	0.81	1.79	1.63	0.69	1.23	0.76	0.96		1.03	0.63	0.63	0.84	0.81	1.64	1.63	0.75	1.23	0.76	0.96		0.0866	0.0014	0.6578	0.3455	0.094	0.0475	0.0277	0.0334	0.4634	0.2195	0.5738	0.5072	0.0101	0.0265
	2240			glycerol 3-phosphate	LC/MS polar	43847	C00093	HMDB00126	754			0.33	1.14	0.21	2.29	0.71	1.57	0.29	0.09	0.14	0.5	0.31		0.33	1.14	0.21	2.29	0.71	1.59	0.29	0.09	0.14	0.5	0.31		9.8736e-07	5.7979e-08	0.0012	0.0025	0.9206	0.2823	2.565e-05	0.0001	0.024	0.0262	0.2636	0.3081	0.1405	0.1708
	2245			glycerophosphoglycerol	LC/MS polar	48857	C03274		439964			0.99	2.23	0.51	1.93	0.53	1.96	0.44	0.26	0.51	1.16	0.27		0.99	2.23	0.45	1.93	0.53	2.2	0.44	0.23	0.51	1.16	0.27		3.32e-13	2.13e-13	0.9147	0.4343	1.6366e-07	1.943e-06	9.953e-07	7.1496e-06	4.9378e-06	3.2338e-05	4.5308e-06	5.3869e-05	1.2921e-06	2.3311e-05
	2246		Monoacylglycerol	1-myristoylglycerol (14:0)	LC/MS neg	35625	C01885	HMDB11561	79050			0.86	0.41	0.32	0.59	0.84	2.7	2.09	0.54	1.46	0.7	1.43		0.86	0.41	0.34	0.59	0.84	2.55	2.09	0.57	1.46	0.7	1.43		0.098	0.0016	0.3908	0.2426	0.0331	0.0219	0.0107	0.0149	0.1237	0.0922	0.4577	0.4381	0.0706	0.1025
	2249			1-palmitoylglycerol (16:0)	LC/MS neg	21127		HMDB31074	14900			1.63	0.56	0.63	0.3	0.88	2.57	2.93	2.1	5.4	1.84	2.93		1.63	0.56	0.76	0.3	0.88	2.13	2.93	2.53	5.4	1.84	2.93		0.0056	0.0001	0.2907	0.1999	0.062	0.0344	0.1911	0.1607	0.0065	0.0095	0.889	0.6454	0.0232	0.0462
	2250			1-palmitoleoylglycerol (16:1)*	LC/MS neg	52431		HMDB11565				2.63	0.76	0.88	0.34	0.8	2.99	3.47	2.61	7.79	2.24	2.38		2.63	0.76	1.01	0.34	0.8	2.61	3.47	2.98	7.79	2.24	2.38		0.0011	2.9113e-05	0.0108	0.0145	0.3584	0.1379	0.5573	0.3485	0.0256	0.0275	0.3935	0.3967	0.0026	0.0087
	2253			1-oleoylglycerol (18:1)	LC/MS neg	21184		HMDB11567	5283468			3.61	0.92	1.34	0.36	1.86	2.69	3.91	3.78	10.16	2.6	5.22		3.61	0.92	1.61	0.36	1.86	2.24	3.91	4.54	10.16	2.6	5.22		0.0002	5.6901e-06	0.0055	0.0084	0.3939	0.1497	0.7409	0.43	0.0121	0.0156	0.1554	0.2174	0.0121	0.0295
	2254			1-linoleoylglycerol (18:2)	LC/MS neg	27447			5283469			1.34	0.77	0.75	0.95	0.79	1.79	1.74	0.79	1.41	0.81	0.83		1.34	0.77	0.89	0.95	0.79	1.5	1.74	0.94	1.41	0.81	0.83		0.8892	0.0133	0.7194	0.3661	0.2319	0.0994	0.4912	0.3153	0.6485	0.2746	0.5511	0.4922	0.7401	0.5601
	2258			1-dihomo-linolenylglycerol (20:3)	LC/MS neg	48341						0.99	0.72	0.85	0.53	0.86	1.16	1.37	1.59	1.85	1.35	1.61		0.99	0.72	0.93	0.53	0.86	1.06	1.37	1.74	1.85	1.35	1.61		0.5795	0.0087	0.8552	0.4135	0.4084	0.153	0.7545	0.435	0.1432	0.1038	0.7675	0.5987	0.6211	0.494
	2259			1-arachidonylglycerol (20:4)	LC/MS neg	34397	C13857	HMDB11549	5282281			0.31	0.59	0.56	0.99	0.67	0.55	0.52	0.57	0.31	0.59	0.67		0.31	0.59	0.66	0.99	0.67	0.47	0.52	0.67	0.31	0.59	0.67		0.9237	0.0138	0.4075	0.2492	0.7803	0.2483	0.9979	0.5151	0.9864	0.3554	0.8442	0.622	0.4089	0.3641
	2264			2-palmitoylglycerol (16:0)	LC/MS neg	33419		HMDB11533	123409			2.22	0.94	0.92	0.21	0.86	2.42	2.35	4.28	10.36	4.4	4.04		2.22	0.94	1.12	0.21	0.86	1.98	2.35	5.22	10.36	4.4	4.04		0.0174	0.0003	0.1099	0.0959	0.8826	0.2741	0.8653	0.4788	0.0216	0.0243	0.753	0.5928	0.0795	0.1117
	2267			2-oleoylglycerol (18:1)	LC/MS neg	21232		HMDB11537	5319879			1.8	1.31	1.14	0.35	1.13	1.58	1.38	3.27	5.16	3.74	3.23		1.8	1.31	1.35	0.35	1.13	1.33	1.38	3.87	5.16	3.74	3.23		0.0058	0.0001	0.0609	0.0592	0.4982	0.1772	0.748	0.4331	0.0208	0.0235	0.4425	0.431	0.1138	0.145
	2268			2-linoleoylglycerol (18:2)	LC/MS neg	32506		HMDB11538	5365676			1.3	2.03	1	1.3	1	1.3	0.64	0.77	1	1.56	0.77		1.3	2.03	1	1.3	1	1.3	0.64	0.77	1	1.56	0.77		0.3494	0.0054	0.4391	0.2621	0.0675	0.0369	1	0.5151	0.3698	0.1943	1	0.6682	0.4391	0.3849
	2269			2-arachidonoylglycerol (20:4)	LC/MS neg	19266	C13856	HMDB04666	5282280			0.32	0.75	0.68	1.31	0.6	0.48	0.43	0.52	0.25	0.58	0.46		0.32	0.75	0.76	1.31	0.6	0.42	0.43	0.59	0.25	0.58	0.46		0.7707	0.0115	0.3654	0.2353	0.9655	0.2899	0.8308	0.4673	0.5808	0.2554	0.7745	0.6014	0.2661	0.2641
	2273		Diacylglycerol	diacylglycerol (12:0/18:1, 14:0/16:1, 16:0/14:1) [1]*	LC/MS pos late	55002						1.82	1.33	3.45	1	4.93	0.53	1.37	3.45	1.82	1.33	4.93		1.82	1.33	4.06	1	4.93	0.45	1.37	4.06	1.82	1.33	4.93		0.006	0.0001	0.2322	0.1681	0.5401	0.1877	0.0049	0.0078	1	0.3554	0.0036	0.0133	0.0727	0.1052
	2274			diacylglycerol (12:0/18:1, 14:0/16:1, 16:0/14:1) [2]*	LC/MS pos late	55001						1.75	1.29	1.38	0.77	1.69	1.27	1.36	1.8	2.28	1.68	2.21		1.75	1.29	1.6	0.77	1.69	1.09	1.36	2.09	2.28	1.68	2.21		0.036	0.0006	0.0404	0.0429	0.5529	0.1913	0.4642	0.3031	0.2643	0.1553	0.091	0.1504	0.1675	0.1907
	2275			diacylglycerol (14:0/18:1, 16:0/16:1) [1]*	LC/MS pos late	54953						2.46	1.28	2.04	0.42	2.88	1.21	1.92	4.81	5.81	3.02	6.8		2.46	1.28	2.31	0.42	2.88	1.07	1.92	5.45	5.81	3.02	6.8		7.0963e-05	2.5156e-06	0.0091	0.0127	0.2656	0.1105	0.0309	0.0361	0.0272	0.0281	0.0034	0.0129	0.5896	0.4722
	2276			diacylglycerol (14:0/18:1, 16:0/16:1) [2]*	LC/MS pos late	54954						1.63	1.11	1.14	0.73	1.55	1.44	1.47	1.56	2.24	1.53	2.13		1.63	1.11	1.24	0.73	1.55	1.32	1.47	1.7	2.24	1.53	2.13		0.0003	8.436e-06	0.0037	0.0061	0.7446	0.2408	0.4165	0.2838	0.0707	0.0626	0.0086	0.0248	0.025	0.0489
	2277			diacylglycerol (16:1/18:2 [2], 16:0/18:3 [1])*	LC/MS pos late	54966						2.11	2.18	1.19	1.48	1.9	1.76	0.97	0.81	1.42	1.47	1.29		2.11	2.18	1.3	1.48	1.9	1.62	0.97	0.88	1.42	1.47	1.29		0.0012	2.9645e-05	0.0004	0.0011	0.0008	0.0012	0.3928	0.2734	0.0924	0.0746	0.0017	0.0076	0.0038	0.0119
	2284			palmitoyl-myristoyl-glycerol (16:0/14:0) [1]*	LC/MS pos late	61709						1.75	0.89	1.74	0.71	1.98	1.01	1.96	2.45	2.46	1.26	2.78		1.75	0.89	2.02	0.71	1.98	0.86	1.96	2.85	2.46	1.26	2.78		0.0013	3.2134e-05	0.0361	0.0393	0.3622	0.1387	0.0849	0.082	0.1386	0.1009	0.0273	0.0635	0.6761	0.5243
	2285			palmitoyl-myristoyl-glycerol (16:0/14:0) [2]	LC/MS pos late	57364		HMDB07095				1.87	1.06	1.7	0.78	1.56	1.1	1.76	2.19	2.4	1.36	2.01		1.87	1.06	1.92	0.78	1.56	0.97	1.76	2.47	2.4	1.36	2.01		0.0002	6.5439e-06	0.0023	0.0042	0.7671	0.2451	0.0145	0.0195	0.1702	0.1146	0.0225	0.0541	0.4481	0.3908
	2288			palmitoyl-palmitoyl-glycerol (16:0/16:0) [1]*	LC/MS pos late	54991		HMDB07098				1.5	0.55	1.13	0.69	1.33	1.33	2.72	1.63	2.16	0.8	1.92		1.5	0.55	1.3	0.69	1.33	1.15	2.72	1.88	2.16	0.8	1.92		0.0015	3.6051e-05	0.1138	0.0979	0.0091	0.0082	0.8615	0.4788	0.1019	0.0813	0.3637	0.3788	0.156	0.1812
	2289			palmitoyl-palmitoyl-glycerol (16:0/16:0) [2]*	LC/MS pos late	54990		HMDB07098				1.34	0.71	1.14	0.75	1	1.18	1.9	1.52	1.8	0.95	1.34		1.34	0.71	1.29	0.75	1	1.04	1.9	1.73	1.8	0.95	1.34		0.0103	0.0002	0.1504	0.1202	0.0234	0.0169	0.6982	0.4124	0.1603	0.1118	0.9717	0.6682	0.2851	0.2743
	2292			palmitoyl-oleoyl-glycerol (16:0/18:1) [1]*	LC/MS pos late	54943	C13861	HMDB07102				1.67	0.64	1.17	0.59	1.91	1.42	2.62	1.98	2.82	1.07	3.22		1.67	0.64	1.34	0.59	1.91	1.24	2.62	2.27	2.82	1.07	3.22		0.0003	8.5267e-06	0.056	0.0563	0.0504	0.0291	0.7173	0.4215	0.0271	0.0281	0.0525	0.1065	0.1137	0.145
	2293			palmitoyl-oleoyl-glycerol (16:0/18:1) [2]*	LC/MS pos late	54942	C13861	HMDB07102				1.53	0.81	1.06	0.68	1.3	1.44	1.9	1.55	2.24	1.18	1.91		1.53	0.81	1.17	0.68	1.3	1.3	1.9	1.72	2.24	1.18	1.91		0.0001	4.6269e-06	0.0104	0.0143	0.0854	0.0444	0.8062	0.4578	0.0219	0.0244	0.0912	0.1504	0.0183	0.0388
	2294			palmitoyl-linoleoyl-glycerol (16:0/18:2) [1]*	LC/MS pos late	52633		HMDB07103	9543695			2.28	1.51	1.58	0.92	2.96	1.44	1.51	1.72	2.48	1.64	3.22		2.28	1.51	1.78	0.92	2.96	1.28	1.51	1.94	2.48	1.64	3.22		0.0105	0.0002	0.0108	0.0145	0.2541	0.1075	0.1693	0.1461	0.6954	0.2856	0.0062	0.02	0.1906	0.2114
	2295			palmitoyl-linoleoyl-glycerol (16:0/18:2) [2]*	LC/MS pos late	52634		HMDB07103				1.83	1.33	1.16	1.03	1.38	1.57	1.37	1.12	1.77	1.29	1.34		1.83	1.33	1.3	1.03	1.38	1.41	1.37	1.25	1.77	1.29	1.34		0.0086	0.0002	0.0009	0.0019	0.1713	0.0782	0.4846	0.3142	0.8963	0.3293	0.0575	0.1126	0.0052	0.0152
	2296			palmitoyl-linolenoyl-glycerol (16:0/18:3) [2]*	LC/MS pos late	54965		HMDB07105				2.62	1.5	1.12	1.11	1.59	2.33	1.75	1.01	2.36	1.35	1.43		2.62	1.5	1.18	1.11	1.59	2.22	1.75	1.06	2.36	1.35	1.43		0.0027	6.2682e-05	0.0003	0.0008	0.1327	0.0638	0.6966	0.4124	0.6539	0.2763	0.0409	0.0892	0.0008	0.0033
	2298			palmitoleoyl-oleoyl-glycerol (16:1/18:1) [2]*	LC/MS pos late	52631						1.76	0.92	1.2	0.58	2.15	1.46	1.91	2.09	3.05	1.6	3.73		1.76	0.92	1.28	0.58	2.15	1.38	1.91	2.21	3.05	1.6	3.73		4.7465e-07	3.175e-08	0.0027	0.0048	0.2906	0.1183	0.2979	0.2224	0.0034	0.0058	0.0001	0.001	0.0313	0.0564
	2299			palmitoleoyl-linoleoyl-glycerol (16:1/18:2) [1]*	LC/MS pos late	54967		HMDB07132				3.09	3.05	1.77	2.09	3.89	1.75	1.01	0.85	1.48	1.46	1.87		3.09	3.05	2.03	2.09	3.89	1.52	1.01	0.98	1.48	1.46	1.87		0.0017	4.0476e-05	0.0007	0.0015	0.0012	0.0016	0.0724	0.0716	0.0398	0.0382	0.0002	0.0011	0.054	0.083
	2300			palmitoyl-dihomo-linolenoyl-glycerol (16:0/20:3n3 or 6) [2]*	LC/MS pos late	54941						1.47	0.68	0.65	0.53	1.21	2.26	2.16	1.24	2.8	1.3	2.29		1.47	0.68	0.72	0.53	1.21	2.05	2.16	1.37	2.8	1.3	2.29		1.0744e-06	6.2144e-08	0.0168	0.0207	0.0061	0.006	0.0063	0.0096	0.0003	0.0008	0.2273	0.283	1.0013e-05	0.0001
	2301			palmitoyl-arachidonoyl-glycerol (16:0/20:4) [1]*	LC/MS pos late	54957		HMDB07112				1.23	0.56	0.5	0.61	0.91	2.47	2.21	0.82	2.03	0.92	1.5		1.23	0.56	0.61	0.61	0.91	2.01	2.21	1.01	2.03	0.92	1.5		0.171	0.0027	0.7137	0.3653	0.0921	0.0472	0.0655	0.067	0.2809	0.1616	0.4587	0.4381	0.0304	0.056
	2302			palmitoyl-arachidonoyl-glycerol (16:0/20:4) [2]*	LC/MS pos late	54958		HMDB07112				1.35	0.64	0.51	0.6	0.97	2.66	2.11	0.85	2.25	1.07	1.61		1.35	0.64	0.58	0.6	0.97	2.34	2.11	0.96	2.25	1.07	1.61		2.2612e-05	9.0595e-07	0.0904	0.0819	0.0082	0.0075	0.0003	0.0009	0.007	0.0101	0.8489	0.6241	3.8237e-06	5.1743e-05
	2304			palmitoyl-docosahexaenoyl-glycerol (16:0/22:6) [1]*	LC/MS pos late	57373		HMDB07121				1.3	0.86	1.66	0.79	1.89	0.78	1.5	2.11	1.65	1.1	2.41		1.3	0.86	1.96	0.79	1.89	0.66	1.5	2.49	1.65	1.1	2.41		0.0363	0.0006	0.4005	0.2469	0.4516	0.164	0.1984	0.1642	0.2303	0.1401	0.0847	0.1439	0.6447	0.5057
	2305			palmitoyl-docosahexaenoyl-glycerol (16:0/22:6) [2]*	LC/MS pos late	57374		HMDB07121				1.6	1.55	2.12	1.12	1.48	0.75	1.03	1.88	1.42	1.38	1.31		1.6	1.55	2.43	1.12	1.48	0.66	1.03	2.16	1.42	1.38	1.31		0.0193	0.0004	0.0194	0.0234	0.0463	0.0275	0.0016	0.0031	0.5452	0.2442	0.053	0.1069	0.3018	0.2858
	2308			stearoyl-linoleoyl-glycerol (18:0/18:2) [2]*	LC/MS pos late	54947						1.75	0.92	0.9	1.04	0.87	1.94	1.9	0.87	1.68	0.88	0.84		1.75	0.92	1.02	1.04	0.87	1.71	1.9	0.98	1.68	0.88	0.84		0.0526	0.0009	0.037	0.0401	0.4526	0.164	0.5912	0.3629	0.8904	0.3281	0.4143	0.4093	0.0111	0.0278
	2313			oleoyl-linoleoyl-glycerol (18:1/18:2) [1]	LC/MS pos late	46798		HMDB07219				2.06	1.53	1.04	1.12	2.95	1.99	1.34	0.93	1.84	1.37	2.63		2.06	1.53	1.23	1.12	2.95	1.67	1.34	1.1	1.84	1.37	2.63		0.0144	0.0003	0.0258	0.03	0.1907	0.0853	0.8003	0.4565	0.7566	0.2964	0.0061	0.02	0.0146	0.0336
	2314			oleoyl-linoleoyl-glycerol (18:1/18:2) [2]	LC/MS pos late	46799		HMDB07219				1.88	1.39	1.09	0.99	1.84	1.73	1.35	1.09	1.89	1.4	1.85		1.88	1.39	1.22	0.99	1.84	1.54	1.35	1.22	1.89	1.4	1.85		0.0005	1.3084e-05	0.0008	0.0017	0.1027	0.051	0.7857	0.4508	0.891	0.3281	0.0011	0.0052	0.0015	0.0057
	2324			stearoyl-arachidonoyl-glycerol (18:0/20:4) [1]*	LC/MS pos late	57450						1.48	0.5	0.54	0.63	1.18	2.74	2.99	0.86	2.36	0.79	1.88		1.48	0.5	0.64	0.63	1.18	2.33	2.99	1.01	2.36	0.79	1.88		0.0081	0.0002	0.2439	0.1744	0.0312	0.0209	0.0339	0.039	0.0666	0.0602	0.6543	0.5502	0.0021	0.0072
	2325			stearoyl-arachidonoyl-glycerol (18:0/20:4) [2]*	LC/MS pos late	57449						1.66	0.76	0.53	0.85	0.79	3.16	2.18	0.62	1.96	0.9	0.93		1.66	0.76	0.6	0.85	0.79	2.77	2.18	0.71	1.96	0.9	0.93		9.5726e-05	3.2728e-06	0.0144	0.0185	0.1177	0.0571	0.0015	0.0029	0.2557	0.1508	0.2286	0.2835	1.9211e-06	2.9933e-05
	2326			oleoyl-arachidonoyl-glycerol (18:1/20:4) [1]*	LC/MS pos late	54960		HMDB07228				1.32	0.62	0.88	0.56	1.6	1.49	2.14	1.57	2.35	1.1	2.85		1.32	0.62	1.03	0.56	1.6	1.28	2.14	1.83	2.35	1.1	2.85		0.0014	3.4107e-05	0.2907	0.1999	0.0434	0.0265	0.3814	0.2703	0.0134	0.0168	0.1534	0.2159	0.0602	0.0905
	2327			oleoyl-arachidonoyl-glycerol (18:1/20:4) [2]*	LC/MS pos late	54961		HMDB07228				1.46	0.69	0.81	0.61	1.24	1.8	2.1	1.33	2.4	1.14	2.04		1.46	0.69	0.93	0.61	1.24	1.56	2.1	1.53	2.4	1.14	2.04		0.0001	3.5187e-06	0.0399	0.0429	0.0237	0.017	0.1272	0.1138	0.0079	0.0112	0.2203	0.2767	0.001	0.0041
	2329			linoleoyl-arachidonoyl-glycerol (18:2/20:4) [2]*	LC/MS pos late	54956		HMDB07257				1.16	1.16	0.69	0.96	1.33	1.68	1	0.72	1.22	1.22	1.39		1.16	1.16	0.77	0.96	1.33	1.51	1	0.81	1.22	1.22	1.39		0.0754	0.0013	0.6157	0.3291	0.7326	0.2386	0.0605	0.063	0.7257	0.2908	0.2468	0.2955	0.0206	0.0421
	2330			stearoyl-docosahexaenoyl-glycerol (18:0/22:6) [1]*	LC/MS pos late	57387						1.95	0.9	1.54	0.78	1.48	1.27	2.18	1.98	2.51	1.15	1.9		1.95	0.9	1.85	0.78	1.48	1.06	2.18	2.38	2.51	1.15	1.9		0.1187	0.0019	0.1048	0.0921	0.6369	0.2128	0.5139	0.3275	0.232	0.1404	0.8115	0.6147	0.3163	0.2958
	2331			stearoyl-docosahexaenoyl-glycerol (18:0/22:6) [2]*	LC/MS pos late	57368						1.77	1.15	1.42	0.99	1.22	1.25	1.53	1.43	1.79	1.16	1.23		1.77	1.15	1.61	0.99	1.22	1.1	1.53	1.63	1.79	1.16	1.23		0.0307	0.0005	0.0052	0.0081	0.5787	0.1985	0.1278	0.114	0.7766	0.3009	0.2855	0.3245	0.1479	0.1754
	2354		Sphingolipid Metabolism	sphinganine	LC/MS pos late	17769	C00836	HMDB00269	3126			1.38	0.73	1.08	1.05	1.23	1.29	1.9	1.03	1.32	0.69	1.18		1.38	0.73	1.17	1.05	1.23	1.18	1.9	1.12	1.32	0.69	1.18		0.0009	2.267e-05	0.0235	0.0277	0.0106	0.0092	0.7188	0.4215	0.7605	0.2973	0.1633	0.2226	0.051	0.0802
	2356			3-ketosphinganine	LC/MS pos late	34381	C02934	HMDB01480	631			1.33	1.16	1.66	1.08	1.51	0.8	1.15	1.53	1.23	1.08	1.4		1.33	1.16	1.69	1.08	1.51	0.79	1.15	1.56	1.23	1.08	1.4		0.1287	0.0021	0.1462	0.1183	0.5658	0.1945	0.0153	0.0201	0.7451	0.2953	0.1178	0.1798	0.2779	0.2714
	2358			N-palmitoyl-sphinganine (d18:0/16:0)	LC/MS pos late	52604		HMDB11760	5283572			1.55	2.3	0.53	1.82	0.79	2.91	0.67	0.29	0.85	1.26	0.44		1.55	2.3	0.57	1.82	0.79	2.73	0.67	0.31	0.85	1.26	0.44		9.3752e-07	5.5476e-08	0.0312	0.0353	0.0007	0.0011	0.0023	0.0042	0.0105	0.014	0.237	0.2907	7.2069e-06	8.5186e-05
	2359			N-palmitoyl-sphingadienine (d18:2/16:0)*	LC/MS pos late	57416						0.87	0.49	0.61	0.57	0.88	1.44	1.77	1.07	1.54	0.87	1.55		0.87	0.49	0.7	0.57	0.88	1.26	1.77	1.23	1.54	0.87	1.55		0.0015	3.7431e-05	0.4553	0.266	0.0004	0.0007	0.0068	0.0103	0.0045	0.0071	0.5044	0.4688	0.0374	0.0641
	2360			N-behenoyl-sphingadienine (d18:2/22:0)*	LC/MS pos late	57372						0.84	0.67	0.52	0.52	0.6	1.61	1.26	1.01	1.62	1.28	1.15		0.84	0.67	0.59	0.52	0.6	1.41	1.26	1.14	1.62	1.28	1.15		0.0074	0.0002	0.385	0.2419	0.0275	0.019	0.0019	0.0037	0.0014	0.0027	0.0175	0.0443	0.0159	0.0359
	2368			myristoyl dihydrosphingomyelin (d18:0/14:0)*	LC/MS pos late	57365		HMDB12085				2.37	0.84	1.18	1.2	1.53	2	2.82	0.99	1.98	0.7	1.28		2.37	0.84	1.27	1.2	1.53	1.87	2.82	1.06	1.98	0.7	1.28		1.5392e-06	8.5797e-08	2.2168e-06	1.2916e-05	0.1411	0.067	0.2573	0.2013	0.2265	0.1385	0.0048	0.0166	4.0023e-05	0.0004
	2369			palmitoyl dihydrosphingomyelin (d18:0/16:0)*	LC/MS pos late	52434			9939965			2.64	0.9	0.81	1.52	1.04	3.25	2.94	0.53	1.74	0.59	0.68		2.64	0.9	0.88	1.52	1.04	3.01	2.94	0.58	1.74	0.59	0.68		2.0394e-08	2.0642e-09	1.4567e-07	1.6975e-06	0.2626	0.1099	0.1015	0.095	0.0048	0.0074	0.7785	0.6032	3.5007e-09	2e-07
	2370			behenoyl dihydrosphingomyelin (d18:0/22:0)*	LC/MS pos late	57331		HMDB12091				3.42	0.85	0.65	1.8	0.86	5.26	4.03	0.36	1.89	0.47	0.47		3.42	0.85	0.7	1.8	0.86	4.87	4.03	0.39	1.89	0.47	0.47		2.8117e-10	5.0301e-11	1.995e-08	3.3211e-07	0.1474	0.0694	0.0059	0.0091	0.0008	0.0018	0.2975	0.3317	4.8707e-11	8.348e-09
	2371			palmitoyl sphingomyelin (d18:1/16:0)	LC/MS pos late	37506			9939941			1.25	0.57	0.63	0.96	0.85	1.97	2.17	0.66	1.3	0.6	0.89		1.25	0.57	0.7	0.96	0.85	1.77	2.17	0.73	1.3	0.6	0.89		0.0001	4.4961e-06	0.1749	0.1354	0.0006	0.0009	0.0053	0.0083	0.7279	0.2908	0.3359	0.3563	0.0002	0.0011
	2372			stearoyl sphingomyelin (d18:1/18:0)	LC/MS pos late	19503	C00550	HMDB01348	6453725			1.34	0.52	0.41	1.05	0.57	3.25	2.58	0.39	1.27	0.49	0.54		1.34	0.52	0.45	1.05	0.57	2.96	2.58	0.43	1.27	0.49	0.54		4.3652e-08	4.0684e-09	0.0606	0.0591	7.2903e-05	0.0002	2.3257e-06	1.5066e-05	0.7906	0.3039	0.001	0.005	2.3973e-08	8.7235e-07
	2373			behenoyl sphingomyelin (d18:1/22:0)*	LC/MS pos late	48492		HMDB12103				1.88	0.95	0.71	1.14	0.66	2.66	1.97	0.62	1.64	0.83	0.58		1.88	0.95	0.78	1.14	0.66	2.41	1.97	0.68	1.64	0.83	0.58		2.3954e-06	1.2535e-07	0.0003	0.0008	0.5284	0.1851	0.016	0.0208	0.3695	0.1943	0.0086	0.0248	4.5853e-07	9.2456e-06
	2374			tricosanoyl sphingomyelin (d18:1/23:0)*	LC/MS pos late	52436		HMDB12105				1.7	0.74	0.7	0.96	0.74	2.44	2.29	0.73	1.78	0.78	0.78		1.7	0.74	0.79	0.96	0.74	2.16	2.29	0.82	1.78	0.78	0.78		5.0779e-05	1.869e-06	0.0034	0.0057	0.0414	0.0257	0.0175	0.0224	0.7507	0.296	0.0695	0.1281	5.5272e-06	7.0171e-05
	2375			lignoceroyl sphingomyelin (d18:1/24:0)	LC/MS pos late	57330						2.01	0.87	0.93	1.01	0.99	2.17	2.31	0.92	2	0.87	0.98		2.01	0.87	1.06	1.01	0.99	1.91	2.31	1.05	2	0.87	0.98		0.0002	6.7486e-06	0.0003	0.0008	0.3013	0.1208	0.4352	0.2921	0.9996	0.3554	0.8991	0.6512	3.8687e-05	0.0003
	2377			sphingomyelin (d18:1/14:0, d16:1/16:0)*	LC/MS pos late	42463		HMDB12097	11433862			1.23	0.54	1.14	0.77	1.29	1.08	2.26	1.49	1.6	0.71	1.69		1.23	0.54	1.28	0.77	1.29	0.96	2.26	1.67	1.6	0.71	1.69		1.9781e-05	8.0513e-07	0.2092	0.1538	0.0002	0.0004	0.562	0.3505	0.0792	0.0669	0.1081	0.168	0.4893	0.412
	2378			sphingomyelin (d18:2/14:0, d18:1/14:1)*	LC/MS pos late	47154						1.01	0.52	1.48	0.7	1.45	0.68	1.94	2.13	1.44	0.74	2.08		1.01	0.52	1.72	0.7	1.45	0.58	1.94	2.47	1.44	0.74	2.08		0.0118	0.0002	0.4973	0.2813	0.0344	0.0225	0.3075	0.2264	0.1569	0.1098	0.2416	0.2927	0.0961	0.1287
	2379			sphingomyelin (d17:1/16:0, d18:1/15:0, d16:1/17:0)*	LC/MS pos late	52433						1.17	0.56	0.85	0.79	0.94	1.38	2.11	1.07	1.48	0.7	1.19		1.17	0.56	0.97	0.79	0.94	1.21	2.11	1.22	1.48	0.7	1.19		0.0025	5.8791e-05	0.4071	0.2492	0.0009	0.0013	0.2025	0.1666	0.1741	0.1152	0.7152	0.5709	0.0415	0.0697
	2380			sphingomyelin (d18:2/16:0, d18:1/16:1)*	LC/MS pos late	42459						1.24	0.44	1	0.74	1.12	1.24	2.85	1.35	1.67	0.59	1.51		1.24	0.44	1.15	0.74	1.12	1.08	2.85	1.54	1.67	0.59	1.51		1.6477e-05	6.8888e-07	0.2419	0.1734	2.687e-05	0.0001	0.6812	0.405	0.0907	0.0743	0.5199	0.4729	0.1192	0.1514
	2381			sphingomyelin (d18:1/17:0, d17:1/18:0, d19:1/16:0)	LC/MS pos late	52615						1.3	0.57	0.53	1.18	0.71	2.47	2.3	0.45	1.1	0.48	0.6		1.3	0.57	0.59	1.18	0.71	2.22	2.3	0.5	1.1	0.48	0.6		3.1036e-06	1.5707e-07	0.1111	0.0966	0.0004	0.0008	0.0003	0.0007	0.3297	0.1805	0.0427	0.092	3.9247e-06	5.1743e-05
	2382			sphingomyelin (d18:1/18:1, d18:2/18:0)	LC/MS pos late	37529		HMDB12101	6443882			1.29	0.43	0.46	0.91	0.79	2.8	2.98	0.51	1.42	0.48	0.87		1.29	0.43	0.51	0.91	0.79	2.51	2.98	0.57	1.42	0.48	0.87		5.9494e-07	3.8138e-08	0.139	0.1148	1.0674e-05	5.3142e-05	4.221e-05	0.0002	0.4995	0.2307	0.1612	0.2205	9.5206e-07	1.813e-05
	2383			sphingomyelin (d18:1/20:0, d16:1/22:0)*	LC/MS pos late	48490		HMDB12102				1.46	0.71	0.52	1.11	0.5	2.83	2.06	0.47	1.32	0.64	0.45		1.46	0.71	0.56	1.11	0.5	2.63	2.06	0.5	1.32	0.64	0.45		4.3897e-08	4.0684e-09	0.0106	0.0145	0.0065	0.0062	4.5643e-05	0.0002	0.4951	0.2304	2.7031e-05	0.0002	5.7249e-08	1.6353e-06
	2385			sphingomyelin (d18:1/21:0, d17:1/22:0, d16:1/23:0)*	LC/MS pos late	52495						1.38	0.72	0.66	0.92	0.49	2.09	1.93	0.72	1.51	0.78	0.53		1.38	0.72	0.75	0.92	0.49	1.85	1.93	0.81	1.51	0.78	0.53		0.0002	5.7863e-06	0.14	0.115	0.0512	0.0295	0.0194	0.0242	0.6642	0.2774	0.0006	0.0036	0.0005	0.0024
	2386			sphingomyelin (d18:1/22:1, d18:2/22:0, d16:1/24:1)*	LC/MS pos late	48493		HMDB12104				1.44	0.65	0.7	0.8	0.75	2.07	2.22	0.87	1.81	0.82	0.95		1.44	0.65	0.77	0.8	0.75	1.87	2.22	0.97	1.81	0.82	0.95		5.6034e-05	2.0332e-06	0.0202	0.0242	0.0025	0.0027	0.0117	0.0161	0.1184	0.0901	0.0603	0.116	2.3987e-05	0.0002
	2387			sphingomyelin (d18:2/23:0, d18:1/23:1, d17:1/24:1)*	LC/MS pos late	52435						1.64	1.16	0.95	0.93	0.86	1.73	1.41	1.02	1.76	1.25	0.92		1.64	1.16	1.07	0.93	0.86	1.53	1.41	1.15	1.76	1.25	0.92		0.0035	7.9328e-05	0.0041	0.0066	0.3731	0.1422	0.5346	0.3375	0.6437	0.2739	0.3031	0.3349	0.0009	0.0037
	2388			sphingomyelin (d18:1/24:1, d18:2/24:0)*	LC/MS pos late	47153		HMDB12107				1.79	1.19	1.1	0.78	0.95	1.63	1.5	1.4	2.28	1.52	1.22		1.79	1.19	1.22	0.78	0.95	1.47	1.5	1.55	2.28	1.52	1.22		0.0044	9.8214e-05	0.0041	0.0066	0.3427	0.1326	0.6745	0.4029	0.2022	0.1274	0.7869	0.6056	0.0113	0.0278
	2389			sphingomyelin (d18:2/24:1, d18:1/24:2)*	LC/MS pos late	52437						1.74	0.93	0.9	0.9	1.06	1.93	1.86	1	1.93	1.04	1.17		1.74	0.93	1	0.9	1.06	1.74	1.86	1.11	1.93	1.04	1.17		0.0012	3.0542e-05	0.0016	0.003	0.4122	0.1532	0.3835	0.2711	0.4824	0.2263	0.7208	0.5739	0.0002	0.0011
	2392			sphingosine	LC/MS pos late	17747	C00319	HMDB00252	5353955			1.06	0.51	1.07	0.64	1.01	0.99	2.07	1.66	1.64	0.8	1.57		1.06	0.51	1.26	0.64	1.01	0.84	2.07	1.95	1.64	0.8	1.57		0.0039	8.6968e-05	0.7827	0.3857	0.0018	0.0021	0.8509	0.4745	0.048	0.0449	0.9987	0.6682	0.6433	0.5057
	2395			phytosphingosine	LC/MS pos late	1510	C12144	HMDB04610	122121			0.96	0.67	1.2	0.82	0.86	0.8	1.44	1.47	1.17	0.81	1.05		0.96	0.67	1.36	0.82	0.86	0.71	1.44	1.65	1.17	0.81	1.05		0.2217	0.0035	0.9321	0.4406	0.0712	0.0387	0.5195	0.3288	0.4144	0.2076	0.5418	0.4877	0.4666	0.4028
	2396			sphingomyelin (d18:2/23:1)*	LC/MS pos late	57482						1.62	0.86	0.91	0.78	1.01	1.79	1.88	1.16	2.09	1.11	1.3		1.62	0.86	1.04	0.78	1.01	1.57	1.88	1.33	2.09	1.11	1.3		0.0203	0.0004	0.0338	0.0376	0.4105	0.153	0.4633	0.3031	0.1646	0.1127	0.9704	0.6682	0.0062	0.018
	2399			sphingomyelin (d18:2/24:2)*	LC/MS pos late	57479						1.95	0.65	0.87	0.97	1.28	2.25	3	0.89	2	0.67	1.31		1.95	0.65	0.99	0.97	1.28	1.97	3	1.02	2	0.67	1.31		0.0002	5.3836e-06	0.0033	0.0057	0.0161	0.0125	0.3335	0.2415	0.7864	0.3036	0.2721	0.3138	0.0003	0.0016
	2403			sphingomyelin (d18:1/22:2, d18:2/22:1, d16:1/24:2)*	LC/MS pos late	57477						1.42	0.94	0.52	0.94	0.93	2.71	1.5	0.56	1.51	1.01	0.99		1.42	0.94	0.59	0.94	0.93	2.41	1.5	0.63	1.51	1.01	0.99		0.0001	4.059e-06	0.0452	0.0474	0.4867	0.1743	0.0003	0.0009	0.7073	0.2876	0.661	0.5521	1.7254e-06	2.8164e-05
	2404			sphingomyelin (d18:0/20:0, d16:0/22:0)*	LC/MS pos late	57476						3.15	1.31	0.66	2.64	0.57	4.81	2.41	0.25	1.19	0.49	0.22		3.15	1.31	0.7	2.64	0.57	4.53	2.41	0.26	1.19	0.49	0.22		1.4885e-09	2.0088e-10	2.0177e-06	1.2375e-05	0.2161	0.094	0.0347	0.0398	1.6976e-05	7.5927e-05	0.0044	0.0152	1.1751e-08	5.7544e-07
	2405			sphingomyelin (d18:0/18:0, d19:0/17:0)*	LC/MS pos late	57473		HMDB12087				2.9	1.21	0.86	2.43	0.7	3.38	2.39	0.35	1.19	0.5	0.29		2.9	1.21	0.9	2.43	0.7	3.2	2.39	0.37	1.19	0.5	0.29		3.1382e-09	4.0916e-10	5.3594e-07	4.626e-06	0.3143	0.1244	0.3032	0.2251	5.47e-06	3.3435e-05	0.0322	0.074	4.7378e-08	1.4764e-06
	2408			sphingomyelin (d18:1/19:0, d19:1/18:0)*	LC/MS pos late	57475						1.32	0.76	0.46	1.21	0.3	2.83	1.72	0.38	1.09	0.63	0.25		1.32	0.76	0.51	1.21	0.3	2.58	1.72	0.42	1.09	0.63	0.25		1.4246e-09	1.957e-10	0.1036	0.0921	0.0417	0.0258	2.2481e-05	9.9584e-05	0.2362	0.142	2.9207e-08	7.8079e-07	3.5893e-07	7.6897e-06
	2409			heptadecasphingosine (d17:1)	LC/MS pos late	57427			5283557			1.15	0.41	1.12	0.42	1.22	1.03	2.81	2.65	2.72	0.97	2.89		1.15	0.41	1.34	0.42	1.22	0.86	2.81	3.17	2.72	0.97	2.89		0.0001	3.4088e-06	0.6133	0.3291	0.0007	0.0011	0.829	0.4673	0.0019	0.0036	0.5097	0.4699	0.4722	0.4035
	2410			hexadecasphingosine (d16:1)*	LC/MS pos late	57428						0.95	0.42	1.09	0.54	1.09	0.87	2.28	2.04	1.78	0.78	2.03		0.95	0.42	1.28	0.54	1.09	0.74	2.28	2.4	1.78	0.78	2.03		0.0001	4.0464e-06	0.8299	0.4038	0.0001	0.0003	0.9234	0.4998	0.0051	0.0077	0.7304	0.5786	0.9055	0.6545
	2411			N-palmitoyl-heptadecasphingosine (d17:1/16:0)*	LC/MS pos late	57430						0.79	0.88	0.58	0.77	0.77	1.38	0.9	0.75	1.03	1.14	1		0.79	0.88	0.66	0.77	0.77	1.2	0.9	0.86	1.03	1.14	1		0.1736	0.0027	0.3015	0.2031	0.3394	0.1316	0.0093	0.0133	0.145	0.1043	0.2526	0.2993	0.0888	0.1207
	2412			N-stearoyl-sphinganine (d18:0/18:0)*	LC/MS pos late	1759			5283573			1.51	3.6	0.44	3.88	0.66	3.39	0.42	0.11	0.39	0.93	0.17		1.51	3.6	0.44	3.88	0.66	3.41	0.42	0.11	0.39	0.93	0.17		1.1604e-06	6.6122e-08	0.3384	0.2234	0.0007	0.0011	0.0142	0.0191	0.0006	0.0015	0.171	0.2312	0.0014	0.0052
	2413			sphingadienine	LC/MS pos late	57426			6449795			1.15	0.35	1.18	0.48	1.1	0.97	3.34	2.47	2.4	0.72	2.29		1.15	0.35	1.43	0.48	1.1	0.8	3.34	2.99	2.4	0.72	2.29		0.0002	5.9414e-06	0.5744	0.3128	0.0003	0.0006	0.8765	0.4833	0.0108	0.0142	0.7346	0.5796	0.4746	0.4037
	2414			lactosyl-N-behenoyl-sphingosine (d18:1/22:0)*	LC/MS pos late	57422						0.34	0.09	0.42	0.24	0.33	0.81	3.99	1.74	1.41	0.35	1.39		0.34	0.09	0.46	0.24	0.33	0.74	3.99	1.92	1.41	0.35	1.39		1.8785e-11	4.837e-12	2.1077e-06	1.2595e-05	1.82e-13	1.0531e-11	2.6695e-05	0.0001	1.7077e-08	3.4793e-07	1.8106e-06	2.6012e-05	0.3174	0.2958
	2417			hexadecasphinganine (d16:0)*	LC/MS pos late	57544	C13915		656816			1.01	0.3	0.95	0.47	1.07	1.07	3.33	2	2.13	0.64	2.26		1.01	0.3	1.12	0.47	1.07	0.91	3.33	2.35	2.13	0.64	2.26		8.3602e-06	3.7609e-07	0.9619	0.45	7.1795e-06	3.8209e-05	0.4133	0.2828	0.0018	0.0034	0.8437	0.622	0.4406	0.3853
	2453			eicosanoylsphingosine (d20:1)*	LC/MS pos late	57597						1.12	0.82	0.79	0.85	0.86	1.43	1.37	0.92	1.32	0.96	1.01		1.12	0.82	0.9	0.85	0.86	1.25	1.37	1.06	1.32	0.96	1.01		0.5428	0.0082	0.649	0.3437	0.2836	0.1164	0.2464	0.1967	0.4619	0.2195	0.5605	0.4994	0.1122	0.144
	2454			sphingomyelin (d17:1/14:0, d16:1/15:0)*	LC/MS pos late	62152						1.74	0.96	0.85	1.97	0.68	2.04	1.82	0.43	0.88	0.49	0.34		1.74	0.96	0.92	1.97	0.68	1.88	1.82	0.47	0.88	0.49	0.34		3.335e-05	1.2576e-06	0.007	0.0101	0.545	0.189	0.4373	0.2921	0.0014	0.0027	0.073	0.1317	0.001	0.0041
	2456		Ceramides	N-palmitoyl-sphingosine (d18:1/16:0)	LC/MS pos late	44877		HMDB04949	5283564			0.93	1.14	0.72	0.98	0.86	1.3	0.82	0.73	0.95	1.16	0.88		0.93	1.14	0.81	0.98	0.86	1.15	0.82	0.83	0.95	1.16	0.88		0.4243	0.0065	0.747	0.3757	0.9256	0.2823	0.0739	0.0728	0.7258	0.2908	0.4845	0.4552	0.1361	0.1672
	2457			N-margaroyl-sphingosine (d18:1/17:0)*	LC/MS pos late	57367						0.86	1.28	0.58	1.25	0.75	1.49	0.67	0.46	0.69	1.02	0.6		0.86	1.28	0.65	1.25	0.75	1.32	0.67	0.52	0.69	1.02	0.6		0.0179	0.0003	0.4909	0.2791	0.5388	0.1877	0.0107	0.0149	0.5456	0.2442	0.2014	0.262	0.0494	0.0783
	2458			N-stearoyl-sphingosine (d18:1/18:0)*	LC/MS pos late	54979		HMDB04950	5283565			0.88	1.69	0.56	1.54	0.72	1.55	0.52	0.37	0.57	1.09	0.47		0.88	1.69	0.64	1.54	0.72	1.38	0.52	0.41	0.57	1.09	0.47		0.0019	4.438e-05	0.5765	0.3132	0.0854	0.0444	0.0151	0.0201	0.2204	0.137	0.1857	0.2491	0.0514	0.0804
	2461			ceramide (d16:1/24:1, d18:1/22:1)*	LC/MS pos late	57437						0.8	1.26	0.65	0.79	0.79	1.23	0.64	0.83	1.02	1.6	1.01		0.8	1.26	0.74	0.79	0.79	1.08	0.64	0.94	1.02	1.6	1.01		0.1199	0.0019	0.3036	0.2039	0.6113	0.2056	0.0332	0.0384	0.1837	0.1194	0.2992	0.3317	0.2387	0.2457
	2462			ceramide (d18:1/14:0, d16:1/16:0)*	LC/MS pos late	57432						0.9	0.68	0.69	0.62	1.12	1.31	1.32	1.11	1.45	1.09	1.81		0.9	0.68	0.76	0.62	1.12	1.17	1.32	1.23	1.45	1.09	1.81		0.0083	0.0002	0.5683	0.3102	0.0131	0.0105	0.0464	0.0504	0.0135	0.0169	0.5687	0.5041	0.1413	0.1711
	2464			ceramide (d18:1/20:0, d16:1/22:0, d20:1/18:0)*	LC/MS pos late	57440						0.79	1.43	0.53	1.28	0.55	1.5	0.55	0.41	0.62	1.12	0.43		0.79	1.43	0.59	1.28	0.55	1.34	0.55	0.46	0.62	1.12	0.43		0.0025	5.7752e-05	0.3359	0.2224	0.4131	0.1532	0.0084	0.0122	0.4793	0.2254	0.0202	0.0492	0.0706	0.1025
	2465			ceramide (d18:2/24:1, d18:1/24:2)*	LC/MS pos late	57443						0.95	0.87	0.8	0.68	0.87	1.19	1.09	1.18	1.41	1.29	1.29		0.95	0.87	0.93	0.68	0.87	1.02	1.09	1.38	1.41	1.29	1.29		0.3442	0.0053	0.8157	0.3986	0.3211	0.1264	0.1392	0.1221	0.0544	0.0501	0.5077	0.4696	0.208	0.2228
	2466			glycosyl-N-palmitoyl-sphingosine (d18:1/16:0)	LC/MS pos late	53013						0.88	0.94	1.23	1.56	1.15	0.72	0.94	0.79	0.57	0.6	0.74		0.88	0.94	1.37	1.56	1.15	0.64	0.94	0.88	0.57	0.6	0.74		0.1262	0.002	0.5937	0.321	0.2652	0.1105	0.4765	0.3097	0.118	0.0901	0.5632	0.5005	0.2184	0.2311
	2467			glycosyl-N-stearoyl-sphingosine (d18:1/18:0)	LC/MS pos late	52234						0.85	0.94	1.07	1.75	0.78	0.8	0.91	0.62	0.49	0.54	0.45		0.85	0.94	1.2	1.75	0.78	0.71	0.91	0.69	0.49	0.54	0.45		0.0124	0.0002	0.431	0.2589	0.3615	0.1387	0.9063	0.4943	0.0189	0.0216	0.2407	0.2927	0.3668	0.3335
	2470			glycosyl-N-behenoyl-sphingadienine (d18:2/22:0)*	LC/MS pos late	57421						0.44	0.44	1.09	1	0.57	0.41	1.01	1.09	0.45	0.44	0.57		0.44	0.44	1.3	1	0.57	0.34	1.01	1.3	0.45	0.44	0.57		0.0156	0.0003	0.0122	0.0163	0.0171	0.0131	0.9405	0.5071	0.9709	0.3511	0.0726	0.1317	0.0145	0.0336
	2473			glycosyl-N-stearoyl-sphinganine (d18:0/18:0)*	LC/MS pos late	57418			6321364			1.22	0.84	0.6	2.4	0.49	2.04	1.44	0.25	0.51	0.35	0.2		1.22	0.84	0.49	2.4	0.49	2.51	1.44	0.2	0.51	0.35	0.2		0.0006	1.562e-05	0.455	0.266	0.6671	0.2209	0.1966	0.1638	0.0037	0.006	0.0749	0.1331	0.0476	0.0759
	2476			lactosyl-N-palmitoyl-sphingosine (d18:1/16:0)	LC/MS pos late	53010						0.4	0.11	0.48	0.23	0.61	0.84	3.51	2.04	1.71	0.49	2.64		0.4	0.11	0.52	0.23	0.61	0.78	3.51	2.21	1.71	0.49	2.64		1.8862e-11	4.837e-12	1.3216e-05	5.7037e-05	9.5e-13	3.6653e-11	0.0001	0.0004	5.2246e-09	1.2256e-07	0.008	0.024	0.369	0.3346
	2480			glycosyl ceramide (d16:1/24:1, d18:1/22:1)*	LC/MS pos late	57457						0.61	1.51	1.13	1.21	0.77	0.54	0.4	0.94	0.51	1.25	0.64		0.61	1.51	1.26	1.21	0.77	0.49	0.4	1.04	0.51	1.25	0.64		0.1523	0.0024	0.0842	0.0776	0.529	0.1851	0.7758	0.4463	0.715	0.2888	0.3308	0.3542	0.0474	0.0759
	2481			glycosyl ceramide (d18:1/20:0, d16:1/22:0)*	LC/MS pos late	57595						0.53	0.93	0.88	1.51	0.42	0.61	0.57	0.58	0.35	0.62	0.28		0.53	0.93	0.96	1.51	0.42	0.56	0.57	0.64	0.35	0.62	0.28		0.0002	5.7431e-06	0.0081	0.0115	0.3239	0.1269	0.4891	0.3152	0.1192	0.0903	0.0008	0.0043	0.0388	0.0661
	2482			glycosyl ceramide (d18:1/23:1, d17:1/24:1)*	LC/MS pos late	57448						0.6	1.35	1.19	1.37	0.83	0.5	0.44	0.86	0.43	0.98	0.61		0.6	1.35	1.33	1.37	0.83	0.45	0.44	0.97	0.43	0.98	0.61		0.0487	0.0008	0.0401	0.0429	0.679	0.2239	0.6134	0.3736	0.3146	0.1741	0.4666	0.4432	0.013	0.0311
	2483			glycosyl ceramide (d18:2/24:1, d18:1/24:2)*	LC/MS pos late	57453						0.82	1.56	1.5	1.68	1.07	0.55	0.52	0.89	0.49	0.93	0.64		0.82	1.56	1.72	1.68	1.07	0.48	0.52	1.03	0.49	0.93	0.64		0.1186	0.0019	0.4117	0.2499	0.2774	0.1145	0.1811	0.1552	0.0787	0.0668	0.813	0.6147	0.0367	0.0632
	2491		Mevalonate Metabolism	3-hydroxy-3-methylglutarate	LC/MS polar	531	C03761	HMDB00355	1662			0.31	1.05	0.47	0.91	0.88	0.65	0.29	0.52	0.34	1.15	0.97		0.31	1.05	0.3	0.91	0.88	1.04	0.29	0.33	0.34	1.15	0.97		6.8061e-06	3.1731e-07	1.2945e-05	5.6923e-05	0.9328	0.2828	0.0002	0.0006	0.6287	0.2698	0.5929	0.5175	0.275	0.2693
	2506		Sterol	cholesterol	LC/MS pos late	63	C00187	HMDB00067	11025495			1.12	0.67	0.8	0.89	0.94	1.4	1.67	0.9	1.26	0.75	1.05		1.12	0.67	0.9	0.89	0.94	1.25	1.67	1.01	1.26	0.75	1.05		0.0134	0.0003	0.4397	0.2621	0.006	0.0059	0.0853	0.0821	0.4188	0.2083	0.666	0.5532	0.0164	0.0365
	2529			4-cholesten-3-one	LC/MS pos late	38125	C00599	HMDB00921	91477			0.79	0.66	0.45	0.71	0.8	1.73	1.19	0.64	1.11	0.94	1.12		0.79	0.66	0.52	0.71	0.8	1.51	1.19	0.74	1.11	0.94	1.12		0.0228	0.0004	0.3501	0.2285	0.0395	0.0251	0.0011	0.0023	0.1214	0.0912	0.3244	0.3495	0.0112	0.0278
	2549			7-hydroxycholesterol (alpha or beta)	LC/MS pos late	47890		HMDB06119	107722			0.57	1.15	0.41	0.52	0.37	1.4	0.5	0.79	1.11	2.23	0.71		0.57	1.15	0.48	0.52	0.37	1.2	0.5	0.93	1.11	2.23	0.71		0.0217	0.0004	0.1312	0.1097	0.643	0.2143	0.01	0.0142	0.054	0.05	0.0033	0.0128	0.2287	0.239
	2717		Secondary Bile Acid Metabolism	deoxycholate	LC/MS neg	1114	C04483	HMDB00626	222528			0.75	1.27	0.75	0.75	1308.42	1	0.59	1	1	1.7	1745.18		0.75	1.27	0.75	0.75	1308.42	1	0.59	1	1	1.7	1745.18		0.0682	0.0011	0.8664	0.4172	0.859	0.2684	0.8664	0.4788	0.8664	0.3236	0.0161	0.0415	1	0.6643
	3321	Nucleotide	Purine Metabolism, (Hypo)Xanthine/Inosine containing	inosine 5'-triphosphate	LC/MS neg	36862	C00081	HMDB00189	8583			0.18	0.46	0.1	1.43	0.58	1.84	0.38	0.07	0.12	0.32	0.41		0.18	0.46	0.1	1.43	0.58	1.72	0.38	0.07	0.12	0.32	0.41		2.3468e-05	9.2579e-07	0.0004	0.001	0.0112	0.0097	2.0077e-05	9.2005e-05	0.7779	0.3009	0.2427	0.2927	0.2681	0.2641
	3323			inosine 5'-monophosphate (IMP)	LC/MS pos early	2133	C00130	HMDB00175	8582			0.52	3.39	0.52	2.51	0.52	1	0.15	0.21	0.21	1.35	0.21		0.52	3.39	0.52	2.51	0.52	1	0.15	0.21	0.21	1.35	0.21		0.0053	0.0001	0.2598	0.1829	0.0424	0.0262	0.2598	0.2013	0.1279	0.0946	0.2598	0.3057	1	0.6643
	3324			inosine	LC/MS neg	1123	C00294	HMDB00195	6021			0.66	0.29	0.39	0.75	0.75	1.67	2.26	0.52	0.87	0.39	1		0.66	0.29	0.47	0.75	0.75	1.41	2.26	0.62	0.87	0.39	1		0.0009	2.3892e-05	0.1946	0.1453	9.8365e-05	0.0003	0.0024	0.0043	0.2077	0.1304	0.3778	0.3877	0.0498	0.0787
	3325			hypoxanthine	LC/MS neg	3127	C00262	HMDB00157	790			0.84	0.5	0.48	0.87	0.83	1.74	1.68	0.55	0.96	0.57	0.95		0.84	0.5	0.56	0.87	0.83	1.51	1.68	0.64	0.96	0.57	0.95		0.004	9.0272e-05	0.4475	0.2654	0.0018	0.0021	0.0016	0.0031	0.346	0.1861	0.4037	0.4012	0.0103	0.0266
	3326			xanthine	LC/MS neg	3147	C00385	HMDB00292	1188			0.56	2.39	0.58	1.53	1.04	0.97	0.23	0.38	0.37	1.56	0.68		0.56	2.39	0.51	1.53	1.04	1.1	0.23	0.33	0.37	1.56	0.68		0.0015	3.6051e-05	0.0468	0.0487	0.0962	0.0484	0.0486	0.0521	0.1326	0.0976	0.9903	0.6682	0.9853	0.6643
	3332			2'-deoxyinosine	LC/MS neg	15076	C05512	HMDB00071	65058			2.02	0.28	1.52	0.54	3.12	1.33	7.29	2.79	3.71	0.51	5.73		2.02	0.28	1.86	0.54	3.12	1.09	7.29	3.41	3.71	0.51	5.73		0.0001	4.5803e-06	0.0689	0.0655	0.0261	0.0184	0.4495	0.2994	0.1148	0.0888	0.0095	0.0265	0.2673	0.2641
	3336			allantoin	LC/MS polar	1107	C02350	HMDB00462	204			0.36	1.27	0.34	1.56	0.77	1.05	0.28	0.22	0.23	0.82	0.5		0.36	1.27	0.27	1.56	0.77	1.33	0.28	0.17	0.23	0.82	0.5		6.3202e-07	3.9208e-08	0.0001	0.0003	0.7585	0.2429	3.3443e-05	0.0001	0.0761	0.0658	0.268	0.31	0.6579	0.5131
	3341		Purine Metabolism, Adenine containing	adenosine 5'-diphosphate (ADP)	LC/MS neg	3108	C00008	HMDB01341	6022			0.37	1.49	0.98	1.93	0.29	0.38	0.25	0.51	0.19	0.77	0.15		0.37	1.49	0.48	1.93	0.29	0.78	0.25	0.25	0.19	0.77	0.15		0.1858	0.0029	0.1449	0.1181	0.8763	0.2732	0.6819	0.405	0.7651	0.2979	0.0596	0.1155	0.2857	0.2743
	3342			adenosine 5'-monophosphate (AMP)	LC/MS pos early	32342	C00020	HMDB00045	6083			0.19	2.29	0.68	2.09	0.11	0.29	0.09	0.32	0.09	1.1	0.05		0.19	2.29	0.25	2.09	0.11	0.78	0.09	0.12	0.09	1.1	0.05		0.008	0.0002	0.0399	0.0429	0.7057	0.2317	0.3314	0.2406	0.7123	0.2883	0.0059	0.0197	0.2492	0.2535
	3349			adenosine	LC/MS pos early	555	C00212	HMDB00050	60961			1	0.23	0.15	0.23	0.29	6.84	4.41	0.62	4.26	0.97	1.21		1	0.23	0.16	0.23	0.29	6.3	4.41	0.68	4.26	0.97	1.21		3.1882e-05	1.2141e-06	0.9583	0.4494	4.0715e-05	0.0001	0.0001	0.0004	0.0014	0.0027	0.0068	0.0214	0.0001	0.0008
	3350			adenine	LC/MS pos early	554	C00147	HMDB00034	190			1.2	0.09	0.06	0.13	0.07	18.57	13.38	0.5	9.29	0.69	0.54		1.2	0.09	0.05	0.13	0.07	23.16	13.38	0.4	9.29	0.69	0.54		1.2685e-10	2.7879e-11	0.2919	0.2001	6.3476e-08	8.1639e-07	7.1373e-09	1.2647e-07	1.6734e-06	1.3794e-05	2.0361e-08	7.6936e-07	7.8272e-10	5.366e-08
	3375		Purine Metabolism, Guanine containing	guanosine 5'-triphosphate	LC/MS neg	2847	C00044	HMDB01273	6830			0.11	2.14	1.11	4.61	0.41	0.1	0.05	0.24	0.02	0.46	0.09		0.11	2.14	0.15	4.61	0.41	0.73	0.05	0.03	0.02	0.46	0.09		0.0025	5.8646e-05	0.0065	0.0094	0.2606	0.1093	0.1124	0.103	0.4065	0.2048	0.2101	0.2707	0.1944	0.2149
	3376			guanosine 5'- diphosphate (GDP)	LC/MS neg	2848	C00035	HMDB01201	8977			0.15	1.16	0.75	1.86	0.25	0.19	0.13	0.41	0.08	0.62	0.14		0.15	1.16	0.39	1.86	0.25	0.37	0.13	0.21	0.08	0.62	0.14		0.0043	9.5638e-05	0.002	0.0037	0.944	0.2846	0.3629	0.2579	0.8517	0.3214	0.0189	0.0473	0.0181	0.0388
	3377			guanosine 5'- monophosphate (5'-GMP)	LC/MS pos early	2849	C00144	HMDB01397	6804			0.04	1.5	0.32	1.26	0.04	0.11	0.02	0.25	0.03	1.19	0.03		0.04	1.5	0.13	1.26	0.04	0.28	0.02	0.1	0.03	1.19	0.03		0.003	6.9389e-05	0.001	0.002	0.475	0.1709	0.114	0.1037	0.4317	0.2128	0.0016	0.007	0.045	0.0736
	3382			guanosine	LC/MS neg	1573	C00387	HMDB00133	6802			0.79	0.24	0.47	0.72	0.76	1.68	3.3	0.65	1.09	0.33	1.05		0.79	0.24	0.57	0.72	0.76	1.38	3.3	0.79	1.09	0.33	1.05		0.0022	5.163e-05	0.5389	0.3007	0.0002	0.0004	0.0136	0.0184	0.1736	0.1152	0.4806	0.4532	0.0525	0.0814
	3383			guanine	LC/MS neg	32352	C00242	HMDB00132	764			1.12	0.49	0.73	0.89	1.28	1.54	2.31	0.81	1.25	0.54	1.43		1.12	0.49	0.87	0.89	1.28	1.28	2.31	0.98	1.25	0.54	1.43		0.0119	0.0002	0.6895	0.3575	0.0113	0.0097	0.1015	0.095	0.3834	0.197	0.3964	0.3979	0.0457	0.0738
	3385			7-methylguanine	LC/MS pos early	35114	C02242	HMDB00897	11361			0.73	3.3	0.73	2.14	0.73	1	0.22	0.34	0.34	1.54	0.34		0.73	3.3	0.73	2.14	0.73	1	0.22	0.34	0.34	1.54	0.34		2.8409e-05	1.096e-06	0.3908	0.2426	0.0001	0.0003	0.3908	0.2734	0.0296	0.0301	0.3908	0.3957	1	0.6643
	3403		Pyrimidine Metabolism, Orotate containing	dihydroorotate	LC/MS polar	601	C00337	HMDB03349	648			1	2.24	1.29	3.31	1	0.77	0.45	0.39	0.3	0.68	0.3		1	2.24	1	3.31	1	1	0.45	0.3	0.3	0.68	0.3		1.67e-06	9.047e-08	1	0.4517	0.0005	0.0008	0.3294	0.2399	1.7301e-06	1.3794e-05	1	0.6682	0.3294	0.3035
	3404			orotate	LC/MS polar	1505	C00295	HMDB00226	967			0.97	0.68	0.57	0.69	0.1	1.69	1.42	0.83	1.4	0.99	0.15		0.97	0.68	0.48	0.69	0.1	2.01	1.42	0.7	1.4	0.99	0.15		6.2784e-09	7.3177e-10	0.8889	0.4254	0.0305	0.0206	0.0217	0.0266	0.1175	0.0901	8.4227e-10	5.8081e-08	0.0295	0.055
	3406			orotidine	LC/MS polar	35172		HMDB00788	92751			0.74	1.12	0.8	1.2	0.74	0.92	0.66	0.67	0.62	0.94	0.62		0.74	1.12	0.74	1.2	0.74	1	0.66	0.62	0.62	0.94	0.62		0.0001	3.699e-06	0.0135	0.0176	0.2518	0.1071	0.0576	0.0605	0.0537	0.05	0.0135	0.0355	0.5078	0.4204
	3409		Pyrimidine Metabolism, Uracil containing	uridine 5'-triphosphate (UTP)	LC/MS neg	33448	C00075	HMDB00285	6133			0.12	4.61	1.48	6.87	0.09	0.08	0.03	0.22	0.02	0.67	0.01		0.12	4.61	0.09	6.87	0.09	1.4	0.03	0.01	0.02	0.67	0.01		5.8177e-05	2.1011e-06	0.0161	0.02	0.0468	0.0277	0.0708	0.0705	0.2011	0.1272	0.0058	0.0196	0.4913	0.412
	3410			uridine 5'-diphosphate (UDP)	LC/MS neg	5345	C00015	HMDB00295	6031			0.12	2.25	0.98	3.32	0.08	0.12	0.05	0.3	0.04	0.68	0.02		0.12	2.25	0.18	3.32	0.08	0.65	0.05	0.05	0.04	0.68	0.02		8.1654e-05	2.8551e-06	0.0057	0.0086	0.1446	0.0685	0.1846	0.1568	0.375	0.1948	0.0016	0.007	0.1082	0.1416
	3411			uridine 5'-monophosphate (UMP)	LC/MS polar	2856	C00105	HMDB00288	6030			0.06	2.19	0.36	1.62	0.06	0.16	0.03	0.22	0.04	1.35	0.04		0.06	2.19	0.06	1.62	0.06	1	0.03	0.04	0.04	1.35	0.04		0.003	6.9213e-05	0.0041	0.0066	0.9505	0.286	0.0289	0.0345	0.7494	0.296	0.0041	0.0147	0.4058	0.3632
	3416			uridine	LC/MS neg	606	C00299	HMDB00296	6029			1.01	0.25	0.51	0.86	1.19	1.98	4.05	0.59	1.17	0.29	1.39		1.01	0.25	0.61	0.86	1.19	1.64	4.05	0.71	1.17	0.29	1.39		0.0004	1.0059e-05	0.983	0.4517	0.0002	0.0004	0.0196	0.0243	0.287	0.1625	0.6163	0.5305	0.0186	0.0392
	3417			uracil	LC/MS polar	605	C00106	HMDB00300	1174			2.03	0.71	0.55	1.21	1.2	3.7	2.84	0.46	1.68	0.59	1		2.03	0.71	0.67	1.21	1.2	3.04	2.84	0.55	1.68	0.59	1		0.0047	0.0001	0.0659	0.063	0.1805	0.0818	0.0271	0.0328	0.6797	0.282	0.6921	0.5642	0.0003	0.0015
	3418			pseudouridine	LC/MS neg	33442	C02067	HMDB00767	15047			0.9	1.2	1.29	1.19	0.8	0.7	0.75	1.09	0.76	1.01	0.68		0.9	1.2	1.53	1.19	0.8	0.59	0.75	1.29	0.76	1.01	0.68		0.5332	0.0081	0.6617	0.3457	0.5619	0.1936	0.5704	0.3542	0.6133	0.2652	0.3321	0.3545	0.3186	0.296
	3421			5-methyluridine (ribothymidine)	LC/MS neg	35136		HMDB00884	445408			1.25	2.26	0.42	1.69	0.42	2.96	0.55	0.25	0.74	1.34	0.25		1.25	2.26	0.42	1.69	0.42	2.96	0.55	0.25	0.74	1.34	0.25		2.0577e-05	8.2873e-07	0.4513	0.266	0.0124	0.0102	0.0126	0.0171	0.0681	0.0612	0.0126	0.0336	0.002	0.007
	3432			2'-deoxyuridine	LC/MS polar	1412	C00526	HMDB00012	13712			2.25	0.53	1.16	0.75	2.96	1.95	4.26	1.54	3	0.71	3.95		2.25	0.53	1.31	0.75	2.96	1.71	4.26	1.75	3	0.71	3.95		9.1663e-08	7.4042e-09	0.0007	0.0016	0.0082	0.0075	0.6157	0.3736	0.1706	0.1146	1.8955e-05	0.0002	0.0026	0.0087
	3435			3-ureidopropionate	LC/MS pos early	3155	C02642	HMDB00026	111			1	1.46	1	2.35	1	1	0.69	0.43	0.43	0.62	0.43		1	1.46	1	2.35	1	1	0.69	0.43	0.43	0.62	0.43		0.0002	5.2031e-06	1	0.4517	0.0624	0.0345	1	0.5151	5.9338e-05	0.0002	1	0.6682	1	0.6643
	3436			beta-alanine	LC/MS pos early	55	C00099	HMDB00056	239			0.57	1.63	0.35	0.92	0.93	1.65	0.35	0.37	0.62	1.76	1.01		0.57	1.63	0.31	0.92	0.93	1.85	0.35	0.33	0.62	1.76	1.01		7.9602e-06	3.6233e-07	0.0136	0.0176	0.0968	0.0485	2.6034e-05	0.0001	0.6641	0.2774	0.7718	0.6007	0.0187	0.0392
	3440		Pyrimidine Metabolism, Cytidine containing	cytidine triphosphate	LC/MS neg	2844	C00063	HMDB00082	6176			0.08	1.55	0.49	2.81	0.06	0.16	0.05	0.17	0.03	0.55	0.02		0.08	1.55	0.06	2.81	0.06	1.37	0.05	0.02	0.03	0.55	0.02		0.0001	3.8458e-06	0.0017	0.0032	0.5318	0.1857	0.0076	0.0113	0.9245	0.3364	0.0006	0.0036	0.5372	0.4395
	3441			cytidine diphosphate	LC/MS neg	2841	C00112	HMDB01546	6132			0.05	0.89	0.3	1.35	0.04	0.18	0.06	0.22	0.04	0.66	0.03		0.05	0.89	0.05	1.35	0.04	1	0.06	0.04	0.04	0.66	0.03		0.0001	4.7449e-06	0.0004	0.0011	0.7467	0.2408	0.0045	0.0073	0.454	0.218	0.0002	0.001	0.362	0.3309
	3442			cytidine 5'-monophosphate (5'-CMP)	LC/MS pos early	2372	C00055	HMDB00095	6131			0.28	0.8	0.3	0.94	0.33	0.93	0.36	0.32	0.3	0.85	0.35		0.28	0.8	0.25	0.94	0.33	1.13	0.36	0.27	0.3	0.85	0.35		0.0001	3.9824e-06	0.0002	0.0007	0.2112	0.0923	0.0003	0.0008	0.8278	0.3163	0.0009	0.0047	0.9469	0.6643
	3446			cytidine	LC/MS neg	514	C00475	HMDB00089	6175			0.19	0.03	2.42	0.35	0.03	0.08	5.68	6.9	0.54	0.09	0.09		0.19	0.03	3.02	0.35	0.03	0.06	5.68	8.6	0.54	0.09	0.09		2.6827e-05	1.0423e-06	0.0201	0.0241	6.8239e-05	0.0002	0.7869	0.4508	0.0107	0.0141	4.9218e-05	0.0004	0.0108	0.0275
	3466		Pyrimidine Metabolism, Thymine containing	thymidine	LC/MS neg	2183	C00214	HMDB00273	5789			1.86	0.24	0.53	0.36	1.5	3.53	7.9	1.47	5.19	0.66	4.18		1.86	0.24	0.61	0.36	1.5	3.03	7.9	1.71	5.19	0.66	4.18		7.7779e-07	4.728e-08	0.0703	0.0666	4.3569e-05	0.0001	0.0364	0.0415	0.001	0.0021	0.232	0.2867	0.0004	0.002
	3471		Purine and Pyrimidine Metabolism	methylphosphate	LC/MS polar	37070		HMDB61711	13130			1.08	2.6	1.27	2.27	1	0.85	0.42	0.56	0.48	1.14	0.44		1.08	2.6	1.14	2.27	1	0.95	0.42	0.5	0.48	1.14	0.44		0.0008	2.1786e-05	0.8638	0.4168	0.0008	0.0012	0.3246	0.237	0.0031	0.0052	0.8891	0.6454	0.4135	0.3672
	3483	Cofactors and Vitamins	Nicotinate and Nicotinamide Metabolism	nicotinate ribonucleoside	LC/MS pos early	33471	C05841	HMDB06809	161234			7.92	0.45	0.22	0.85	0.13	36.02	17.43	0.26	9.32	0.53	0.15		7.92	0.45	0.24	0.85	0.13	32.53	17.43	0.29	9.32	0.53	0.15		1.5378e-11	4.381e-12	5.1703e-07	4.626e-06	0.0025	0.0027	2.8719e-05	0.0001	0.3358	0.1828	5.5685e-07	1.0666e-05	1.4193e-11	4.8651e-09
	3485			nicotinamide	LC/MS pos early	594	C00153	HMDB01406	936			3.55	1.54	0.98	2.08	1.66	3.64	2.31	0.47	1.71	0.74	0.8		3.55	1.54	0.96	2.08	1.66	3.68	2.31	0.46	1.71	0.74	0.8		5.8234e-07	3.7644e-08	1.4096e-07	1.6975e-06	0.0442	0.0267	0.8847	0.4848	0.0002	0.0006	0.0067	0.0213	1.0078e-07	2.6572e-06
	3487			nicotinamide ribonucleotide (NMN)	LC/MS pos early	22152	C00455	HMDB00229	14180			1.81	0.54	1.72	0.88	0.76	1.05	3.36	1.96	2.05	0.61	0.87		1.81	0.54	2.14	0.88	0.76	0.84	3.36	2.43	2.05	0.61	0.87		0.3201	0.005	0.369	0.2369	0.1702	0.078	0.9076	0.4943	0.5164	0.2362	0.6723	0.5532	0.4326	0.3821
	3488			nicotinamide riboside	LC/MS pos early	33013	C03150	HMDB00855	439924			14.33	0.63	6.75	6.11	19.44	2.12	22.82	1.1	2.34	0.1	3.18		14.33	0.63	8.3	6.11	19.44	1.73	22.82	1.36	2.34	0.1	3.18		9.4401e-06	4.1584e-07	8.2721e-05	0.0003	0.5569	0.1923	0.0079	0.0116	0.1612	0.1118	2.8151e-05	0.0002	0.0797	0.1117
	3489			nicotinamide adenine dinucleotide (NAD+)	LC/MS neg	5278	C00003	HMDB00902	5893			0.11	1.04	0.51	1.63	0.49	0.22	0.11	0.31	0.07	0.64	0.3		0.11	1.04	0.43	1.63	0.49	0.27	0.11	0.26	0.07	0.64	0.3		2.337e-12	9.46e-13	8.548e-12	9.961e-10	0.8248	0.2603	0.0006	0.0014	0.0157	0.0188	0.0007	0.0039	1.7256e-08	7.3937e-07
	3490			nicotinamide adenine dinucleotide reduced (NADH)	LC/MS neg	31475	C00004	HMDB01487	439153			0.09	0.61	0.45	1.43	0.42	0.21	0.16	0.32	0.07	0.42	0.29		0.09	0.61	0.29	1.43	0.42	0.33	0.16	0.2	0.07	0.42	0.29		1.0052e-06	5.8577e-08	6.0122e-07	4.8406e-06	0.0784	0.0419	0.0035	0.0059	0.2716	0.158	0.0226	0.0541	0.002	0.007
	3497			1-methylnicotinamide	LC/MS pos early	27665	C02918	HMDB00699	10129985			0.5	1.29	0.65	1.94	0.8	0.76	0.38	0.34	0.26	0.67	0.41		0.5	1.29	0.59	1.94	0.8	0.85	0.38	0.3	0.26	0.67	0.41		4.2612e-07	2.9267e-08	0.0004	0.001	0.3003	0.1207	0.0156	0.0205	0.0005	0.0012	0.2104	0.2707	0.1473	0.1753
	3502			trigonelline (N'-methylnicotinate)	LC/MS pos early	32401	C01004	HMDB00875	5570			0.7	2.46	0.8	3.05	1.09	0.87	0.28	0.26	0.23	0.8	0.36		0.7	2.46	0.67	3.05	1.09	1.04	0.28	0.22	0.23	0.8	0.36		1.7228e-08	1.8155e-09	0.0577	0.0574	3.1593e-05	0.0001	0.2277	0.1834	1.9929e-06	1.4618e-05	0.6451	0.5459	0.4574	0.3959
	3510		Riboflavin Metabolism	flavin adenine dinucleotide (FAD)	LC/MS neg	2134	C00016	HMDB01248	643975			0.91	0.64	0.66	1.12	0.78	1.37	1.41	0.59	0.81	0.57	0.69		0.91	0.64	0.73	1.12	0.78	1.24	1.41	0.65	0.81	0.57	0.69		0.001	2.6773e-05	0.4475	0.2654	0.0016	0.002	0.0047	0.0076	0.4342	0.2129	0.0882	0.1484	0.0278	0.0526
	3512		Pantothenate and CoA Metabolism	pantothenate	LC/MS neg	1508	C00864	HMDB00210	6613			0.17	0.74	0.4	1.11	0.55	0.42	0.23	0.36	0.15	0.66	0.5		0.17	0.74	0.3	1.11	0.55	0.57	0.23	0.27	0.15	0.66	0.5		6.3098e-10	1.0327e-10	3.1617e-10	9.65e-09	0.0634	0.0349	5.9854e-06	3.4583e-05	0.6213	0.2678	0.0024	0.0098	0.0002	0.0011
	3514			phosphopantetheine	LC/MS neg	15504	C01134	HMDB01416	987			2.69	0.14	1.43	0.62	1.49	1.88	19.17	2.3	4.34	0.23	2.41		2.69	0.14	1.76	0.62	1.49	1.53	19.17	2.84	4.34	0.23	2.41		0.0002	7.3462e-06	0.13	0.1094	0.0017	0.002	0.9833	0.5151	0.0292	0.0299	0.514	0.472	0.1251	0.1576
	3517			coenzyme A	LC/MS neg	46322	C00010	HMDB01423	317			0.14	0.17	0.91	0.74	0.67	0.15	0.8	1.23	0.19	0.24	0.9		0.14	0.17	0.85	0.74	0.67	0.17	0.8	1.14	0.19	0.24	0.9		3.2661e-05	1.2377e-06	3.5449e-05	0.0001	0.0001	0.0003	0.8032	0.4571	0.4125	0.2072	0.0742	0.1331	6.7167e-05	0.0006
	3519			pantetheine	LC/MS polar	57555	C00831		439322			2.49	1.05	0.98	0.82	1.88	2.55	2.36	1.19	3.04	1.29	2.3		2.49	1.05	1.01	0.82	1.88	2.47	2.36	1.23	3.04	1.29	2.3		0.0107	0.0002	0.0113	0.0151	0.7923	0.2511	0.9742	0.5151	0.3994	0.2023	0.0899	0.1498	0.0105	0.0269
	3525		Ascorbate and Aldarate Metabolism	threonate	LC/MS polar	27738	C01620	HMDB00943	151152			0.41	1.76	0.38	1.3	0.66	1.09	0.23	0.29	0.32	1.36	0.51		0.41	1.76	0.33	1.3	0.66	1.26	0.23	0.25	0.32	1.36	0.51		0.0768	0.0013	0.0819	0.0764	0.4002	0.1515	0.0665	0.0677	0.7101	0.2881	0.508	0.4696	0.9156	0.6579
	3529			gulonate*	LC/MS polar	46957	C00257	HMDB03290	9794176			0.61	2.03	1.06	2.12	1.5	0.57	0.3	0.5	0.29	0.96	0.71		0.61	2.03	0.54	2.12	1.5	1.12	0.3	0.26	0.29	0.96	0.71		6.4783e-05	2.3179e-06	0.0502	0.0518	0.0073	0.0069	0.3051	0.2253	0.0062	0.0092	0.0984	0.1571	0.3209	0.2973
	3531		Tocopherol Metabolism	alpha-tocopherol	LC/MS pos late	1561	C02477	HMDB01893	14985			1.7	0.62	1.35	0.97	1.15	1.26	2.76	1.39	1.75	0.64	1.18		1.7	0.62	1.57	0.97	1.15	1.08	2.76	1.62	1.75	0.64	1.18		0.0166	0.0003	0.1401	0.115	0.0241	0.0172	0.5422	0.3415	0.8509	0.3214	0.7008	0.5699	0.3731	0.3374
	3557		Folate Metabolism	folate	LC/MS neg	1826	C00504	HMDB00121	6037			0.27	0.25	0.09	0.46	0.59	3.13	1.07	0.19	0.59	0.55	1.29		0.27	0.25	0.09	0.46	0.59	3.13	1.07	0.19	0.59	0.55	1.29		6.9762e-06	3.2328e-07	2.1834e-05	8.9273e-05	0.0005	0.0008	8.3811e-07	6.3645e-06	0.0232	0.0255	0.1387	0.201	0.1983	0.2165
	3575		Hemoglobin and Porphyrin Metabolism	heme	LC/MS pos late	41754	C00032	HMDB03178	26945			1.75	0.2	1.98	0.36	2.28	0.88	8.77	5.48	4.83	0.55	6.28		1.75	0.2	2.38	0.36	2.28	0.74	8.77	6.57	4.83	0.55	6.28		1.2497e-06	7.0172e-08	0.1776	0.1366	0.0002	0.0004	0.2153	0.1755	0.0033	0.0056	0.0573	0.1126	0.9084	0.6545
	3588		Thiamine Metabolism	thiamin (Vitamin B1)	LC/MS pos early	5341	C00378	HMDB00235	1130			0.41	0.85	0.46	1.34	0.53	0.89	0.48	0.34	0.3	0.64	0.4		0.41	0.85	0.38	1.34	0.53	1.07	0.48	0.28	0.3	0.64	0.4		6.4131e-07	3.9466e-08	1.753e-05	7.2954e-05	0.2195	0.0951	5.4323e-05	0.0002	0.1237	0.0922	0.0011	0.0052	0.6586	0.5131
	3596		Vitamin A Metabolism	retinol (Vitamin A)	LC/MS pos late	1806	C00473	HMDB00305	445354			1.23	0.37	1.47	0.9	1.02	0.84	3.35	1.63	1.37	0.41	1.14		1.23	0.37	1.71	0.9	1.02	0.72	3.35	1.91	1.37	0.41	1.14		0.0005	1.3464e-05	0.5468	0.3027	0.0004	0.0007	0.3532	0.2531	0.6429	0.2739	0.9559	0.6682	0.7402	0.5601
	3610		Vitamin B6 Metabolism	pyridoxine (Vitamin B6)	LC/MS neg	608	C00314	HMDB02075	1054			0.35	0.42	0.19	0.54	0.67	1.85	0.81	0.34	0.64	0.78	1.23		0.35	0.42	0.16	0.54	0.67	2.19	0.81	0.29	0.64	0.78	1.23		1.4275e-05	6.0749e-07	0.0004	0.001	0.0003	0.0006	5.8157e-07	4.684e-06	0.0162	0.019	0.1116	0.172	0.0166	0.0366
	3612			pyridoxamine	LC/MS pos early	2150	C00534	HMDB01431	1052			0.57	1.15	0.62	1.55	0.48	0.93	0.5	0.4	0.37	0.74	0.31		0.57	1.15	0.61	1.55	0.48	0.95	0.5	0.39	0.37	0.74	0.31		0.0009	2.2637e-05	0.0275	0.0316	0.8909	0.2755	0.0593	0.0621	0.1982	0.1262	0.0038	0.0136	0.7162	0.5492
	3613			pyridoxamine phosphate	LC/MS pos early	3138	C00647	HMDB01555	1053			0.6	1.53	0.61	1.98	0.6	0.98	0.39	0.31	0.3	0.78	0.3		0.6	1.53	0.61	1.98	0.6	0.98	0.39	0.31	0.3	0.78	0.3		0.0006	1.563e-05	0.1455	0.1181	0.1035	0.0512	0.1654	0.1432	0.0149	0.0181	0.1455	0.2073	0.9417	0.6643
	3614			pyridoxal phosphate	LC/MS neg	5331	C00018	HMDB01491	1051			0.24	1.23	0.31	1.82	0.59	0.78	0.2	0.17	0.13	0.68	0.32		0.24	1.23	0.17	1.82	0.59	1.4	0.2	0.1	0.13	0.68	0.32		2.3735e-07	1.7313e-08	3.6035e-05	0.0001	0.4648	0.1676	8.8141e-05	0.0003	0.0352	0.0345	0.0967	0.1562	0.7276	0.5567
	3615			pyridoxal	LC/MS pos early	1651	C00250	HMDB01545	1050			0.66	1.95	1.15	1.94	0.98	0.58	0.34	0.6	0.34	1.01	0.51		0.66	1.95	1.13	1.94	0.98	0.59	0.34	0.58	0.34	1.01	0.51		0.0387	0.0007	0.1506	0.1202	0.1582	0.0729	0.5877	0.3616	0.0814	0.0684	0.987	0.6682	0.0531	0.082
	3618	Xenobiotics	Benzoate Metabolism	hippurate	LC/MS neg	15753	C01586	HMDB00714	464			0.29	0.64	0.17	0.87	0.73	1.67	0.45	0.2	0.33	0.73	0.84		0.29	0.64	0.16	0.87	0.73	1.78	0.45	0.18	0.33	0.73	0.84		1.5977e-07	1.2169e-08	1.0868e-05	5.0657e-05	0.0054	0.0053	4.5583e-08	6.0577e-07	0.4477	0.2163	0.1594	0.2203	0.0303	0.056
	3688			p-cresol sulfate	LC/MS neg	36103		HMDB11635	4615423			0.51	0.83	0.46	1.37	0.93	1.11	0.61	0.33	0.37	0.61	0.68		0.51	0.83	0.5	1.37	0.93	1.01	0.61	0.37	0.37	0.61	0.68		7.6161e-06	3.4873e-07	0.0006	0.0015	0.176	0.0801	0.0001	0.0004	0.0776	0.0668	0.5794	0.5077	0.5366	0.4395
	3853		Food Component/Plant	gluconate	LC/MS polar	587	C00257	HMDB00625	10690			2.14	1.36	1.78	1.47	0.61	1.2	1.58	1.21	1.45	0.92	0.42		2.14	1.36	2.09	1.47	0.61	1.02	1.58	1.42	1.45	0.92	0.42		0.0014	3.5468e-05	0.0055	0.0083	0.3179	0.1255	0.055	0.058	0.1205	0.091	0.0969	0.1562	0.3104	0.2915
	3873			beta-guanidinopropanoate	LC/MS pos early	35101	C03065	HMDB13222	67701			0.29	1.23	0.33	0.66	0.32	0.87	0.23	0.51	0.44	1.88	0.48		0.29	1.23	0.29	0.66	0.32	1	0.23	0.44	0.44	1.88	0.48		1.5736e-06	8.6462e-08	2.7697e-05	0.0001	0.3056	0.1222	9.7363e-05	0.0003	0.0139	0.017	6.7826e-05	0.0005	0.6247	0.4957
	3927			ergothioneine	LC/MS neg	37459	C05570	HMDB03045	3032311			0.83	2.03	0.38	2.71	0.41	2.17	0.41	0.14	0.3	0.75	0.15		0.83	2.03	0.28	2.71	0.41	2.99	0.41	0.1	0.3	0.75	0.15		1.4598e-07	1.123e-08	0.3988	0.2465	0.023	0.0167	0.0004	0.001	0.0027	0.0049	0.0013	0.0062	0.0034	0.0109
	3929			erythritol	LC/MS polar	20699	C00503	HMDB02994	222285			0.31	2.27	0.5	2.83	0.59	0.62	0.14	0.18	0.11	0.8	0.21		0.31	2.27	0.32	2.83	0.59	0.97	0.14	0.11	0.11	0.8	0.21		5.7721e-07	3.7629e-08	0.0034	0.0057	0.0088	0.0081	0.0298	0.0352	0.0014	0.0028	0.0897	0.1498	0.3541	0.3246
	4006			phytanate	LC/MS neg	598	C01607	HMDB00801	26840			0.68	0.12	0.3	0.55	0.77	2.24	5.87	0.56	1.25	0.21	1.4		0.68	0.12	0.28	0.55	0.77	2.44	5.87	0.51	1.25	0.21	1.4		0.0013	3.372e-05	0.382	0.2419	7.4446e-05	0.0002	0.0259	0.0314	0.055	0.0504	0.4179	0.4117	0.1506	0.1772
	4090			methyl glucopyranoside (alpha + beta)	LC/MS pos early	46144						1	3.76	1.15	4.23	1.06	0.87	0.27	0.27	0.24	0.89	0.25		1	3.76	1.19	4.23	1.06	0.84	0.27	0.28	0.24	0.89	0.25		9.4699e-09	1.0558e-09	1	0.4517	7.572e-07	6.1507e-06	0.5533	0.3476	1.2608e-07	1.9138e-06	0.7961	0.6086	0.5533	0.4483
	4331		Drug - Antibiotic	penicillin G	LC/MS neg	37468	C05551	HMDB15186	5904			0.19	0.33	0.12	0.58	0.52	1.56	0.59	0.21	0.33	0.56	0.89		0.19	0.33	0.11	0.58	0.52	1.78	0.59	0.19	0.33	0.56	0.89		2.2823e-07	1.6882e-08	1.7242e-06	1.1481e-05	1.9941e-05	8.3181e-05	2.7149e-08	4.275e-07	0.0271	0.0281	0.0197	0.0482	0.0862	0.1186
	4637		Chemical	sulfate*	LC/MS neg	46960	C00059	HMDB01448	1118			0.4	0.34	0.2	0.59	0.72	1.97	1.19	0.35	0.68	0.57	1.23		0.4	0.34	0.21	0.59	0.72	1.91	1.19	0.36	0.68	0.57	1.23		2.2973e-08	2.295e-09	1.6651e-05	7.0555e-05	5.7898e-07	4.9644e-06	2.2072e-09	4.8886e-08	0.0036	0.006	0.0617	0.1175	0.0007	0.0031
	4638			lauryl sulfate	LC/MS neg	43446	D01045		8778			1.3	0.49	0.57	0.93	38.99	2.27	2.66	0.62	1.4	0.53	41.87		1.3	0.49	0.65	0.93	38.99	2	2.66	0.7	1.4	0.53	41.87		0.0285	0.0005	0.7121	0.3653	0.2298	0.0991	0.3939	0.2734	0.8649	0.3236	0.0316	0.0731	0.2264	0.2381
	4731			phenol red	LC/MS neg	36817	C12600		4766			0.22	0.34	0.22	0.5	0.53	1.01	0.66	0.44	0.44	0.67	1.06		0.22	0.34	0.23	0.5	0.53	0.98	0.66	0.45	0.44	0.67	1.06		7.9675e-10	1.2258e-10	3.5582e-10	9.65e-09	4.0767e-08	5.7199e-07	3.0422e-10	1.0107e-08	7.6183e-05	0.0003	0.0003	0.0017	0.9359	0.6643
	4748			trizma acetate	LC/MS pos early	20710	C07182		6503			1.94	0.15	0.78	0.87	132.79	2.49	13.25	0.89	2.23	0.17	152.88		1.94	0.15	0.91	0.87	132.79	2.12	13.25	1.05	2.23	0.17	152.88		0.014	0.0003	0.493	0.2796	0.0573	0.0322	0.5983	0.3656	0.3678	0.1943	0.0709	0.1293	0.2306	0.2395
	4777			thioproline	LC/MS pos early	53231			93176			0.76	0.48	0.85	0.82	1.09	0.9	1.58	1.04	0.94	0.59	1.33		0.76	0.48	0.92	0.82	1.09	0.83	1.58	1.13	0.94	0.59	1.33		0.0003	8.5435e-06	0.1032	0.0921	5.3501e-05	0.0002	0.2857	0.2145	0.2258	0.1385	0.6113	0.5283	0.5525	0.4483
[truncated: 53 more columns]
